# Supplementary material for: Fungal oxidative stress tolerance depends on peroxiredoxin PrxA-mediated redox signaling to mitochondrial cytochrome c peroxidase Ccp1
Source: J Biol Chem. 2026 Apr 27;302(6):113084. doi: 10.1016/j.jbc.2026.113084 (PMC13253075; doi:10.1016/j.jbc.2026.113084)
Supplement: Supplementary Table S1 [file mmc2.xlsx]

## Sheet: Legend
Supplementary Table S1. Transcriptomic and enrichment analysis datasets.
Description:
This table contains RNA-seq expression data, Gene Ontology (GO) enrichment analysis, Gene Set Enrichment Analysis (GSEA), and source data for heatmap visualization under different hydrogen peroxide (H2O2) treatment conditions (0, 0.5, and 1 mM). All experiments were performed with three independent biological replicates.
Sheet 1. Differentially expressed genes (DEGs) identified by RNA-seq.
This sheet provides gene expression levels measured as TPM (transcripts per million) and raw read counts under different H2O2 treatment conditions (0, 0.5, and 1 mM), with three biological replicates per condition.
Columns include gene identifiers, TPM values, read counts, and functional annotations such as gene descriptions, KEGG pathway classification, and Gene Ontology (GO) terms.
Sheet 2. Gene Ontology (GO) enrichment analysis of molecular function terms for DEGs (0 mM vs 0.5 mM).
GO enrichment analysis of molecular function terms was performed for differentially expressed genes (DEGs) identified between 0 mM and 0.5 mM H2O2 conditions.
A total of 983 DEGs were used, with all expressed genes (n = 5428) as the background gene set. P-values were adjusted using the Benjamini–Hochberg method to control the false discovery rate (FDR).
Sheet 3. Gene Ontology (GO) enrichment analysis of molecular function terms for DEGs (0 mM vs 1 mM).
GO enrichment analysis of molecular function terms was performed for genes differentially expressed between 0 mM and 1 mM H2O2 conditions.
A total of 2389 DEGs were used, with all expressed genes (n = 5428) as the background gene set. P-values were adjusted using the Benjamini–Hochberg method.
Sheet 4. Gene Set Enrichment Analysis (GSEA) between 0 mM and 0.5 mM H₂O₂ (0mM_vs_0.5mM).
GSEA was performed using ranked gene lists derived from RNA-seq differential expression analysis. Enrichment scores (ES), normalized enrichment scores (NES), nominal p-values, and FDR-adjusted q-values are provided, along with gene set sizes and leading-edge (core) genes contributing to enrichment.
Sheet 5. Source data for the heatmap shown in Figure 3C.
This sheet provides the expression data and differential expression statistics used to generate the heatmap in Figure 3C.
Expression values are presented as TPM for three independent biological replicates and corresponding mean values. Log2 fold changes, p-values, and FDR values are included.
Heatmap visualization in Figure 3C was based on Z-score–transformed expression values, whereas the data provided here represent the original TPM values prior to normalization.

## Sheet: sheet 1
Sheet 1. Differentially expressed genes (DEGs) identified by RNA-seq.
id	0 mM-1_tpm	0 mM-2_tpm	0 mM-3_tpm	0.5 mM-1_tpm	0.5 mM-2_tpm	0.5 mM-3_tpm	1 mM-1_tpm	1 mM-2_tpm	1 mM-3_tpm	0 mM-1_count	0 mM-2_count	0 mM-3_count	0.5 mM-1_count	0.5 mM-2_count	0.5 mM-3_count	1 mM-1_count	1 mM-2_count	1 mM-3_count	Symbol	Description	KEGG_A_class	KEGG_B_class	Pathway	K_ID	GO Component	GO Function	GO Process
AN0004	6.881	5.816	6.453	4.079	4.292	5.738	4.377	3.57	4.988	488.4	423.22	392.87	253.85	340.39	334.83	265.12	236.78	329.5	-	-	-	-	-	-	-	-	-
AN0005	0	0.238	0.142	0	0	0	0	0	0.131	0	2	1	0	0	0	0	0	1	lbuA	RecName: Full=Lactobacillus up-regulated protein; Flags: Precursor	-	-	-	-	-	-	-
AN0006	0	0	0.169	0.165	0	0	0	0.155	0.155	0	0	1	1	0	0	0	1	1	--	predicted protein [Aspergillus nidulans FGSC A4]	-	-	-	-	-	-	-
AN0007	0	0	0	0	0	0	0	0	0	0	0	0	0	0	0	0	0	0	--	specific transcription factor domain protein [Aspergillus parasiticus SU-1]	-	-	-	-	GO:0043231//intracellular membrane-bounded organelle	GO:0046914//transition metal ion binding	GO:0006355//regulation of transcription, DNA-templated
AN0008	0	0	0	0	0	0	0.064	0	0	0	0	0	0	0	0	1	0	0	-	-	-	-	-	-	-	-	-
AN0009	0	0	0	0	0	0	0	0	0	0	0	0	0	0	0	0	0	0	hyuA	hydantoin utilization protein A [Aspergillus udagawae]	Metabolism;Metabolism	Global and overview maps;Metabolism of other amino acids	ko01100//Metabolic pathways;ko00480//Glutathione metabolism	K01469;K01469	-	GO:0003824//catalytic activity	-
AN0010	0	0	0	0	0	0	0	0	0	0	0	0	0	0	0	0	0	0	--	N amino acid transport system protein [Aspergillus udagawae]	-	-	-	-	GO:0031224//intrinsic component of membrane	-	-
AN0011	0.076	0	0	0	0	0	0	0	0	1	0	0	0	0	0	0	0	0	--	integral membrane protein [Aspergillus oryzae 3.042]	-	-	-	-	-	-	-
AN0012	0	0	0	0	0	0	0	0	0.106	0	0	0	0	0	0	0	0	1	--	polysaccharide lyase family 20 protein [Lepidopterella palustris CBS 459.81]	-	-	-	-	-	-	-
AN0013	0	0	0	0	0	0	0	0	0	0	0	0	0	0	0	0	0	0	LAC12	lactose permease [Aspergillus udagawae]	-	-	-	-	GO:0031224//intrinsic component of membrane	GO:0005215//transporter activity	GO:0044763//single-organism cellular process
AN0014	0	0	0	0	0	0	0	0	0	0	0	0	0	0	0	0	0	0	--	predicted protein [Aspergillus nidulans FGSC A4]	-	-	-	-	-	-	-
AN0015	0	0.074	0.044	0	0.034	0.069	0.044	0.02	0.02	0	4	2	0	2	3	2	1	1	abcB	TPA: ABC multidrug transporter (Eurofung) [Aspergillus nidulans FGSC A4]	-	-	-	-	GO:0031224//intrinsic component of membrane	GO:0015405//P-P-bond-hydrolysis-driven transmembrane transporter activity;GO:0017111//nucleoside-triphosphatase activity;GO:0032550//purine ribonucleoside binding	GO:0044763//single-organism cellular process;GO:0051234//establishment of localization
AN0016	0.019	0.014	0.07	0.016	0	0.023	0.005	0.02	0.095	4	3	13	3	0	4	1	4	19	NRPS1	TPA: nonribosomal peptide synthase Pes1 (Eurofung) [Aspergillus nidulans FGSC A4]	-	-	-	-	-	-	GO:0009987//cellular process;GO:0044710//single-organism metabolic process
AN0017	0.737	0.411	0.614	0.721	0.848	0.512	1.11	1.014	1.131	7	4	5	6	9	4	9	9	10	cutC	Pc20g01890 [Penicillium rubens Wisconsin 54-1255]	-	-	-	-	-	-	GO:0055076//transition metal ion homeostasis
AN0018	0.098	0	0.057	0	0	0.18	0.346	0.105	0.212	2	0	1	0	0	3	6	2	4	MFS1	Sucrose/H+ symporter, plant [Penicillium camemberti]	-	-	-	-	-	-	GO:0044763//single-organism cellular process
AN0019	0	0	0.077	0.075	0	0.56	0.077	0.07	0.212	0	0	1	1	0	7	1	1	3	--	TPA: carnitine acetyl transferase (AFU_orthologue; AFUA_2G12530) [Aspergillus nidulans FGSC A4]	-	-	-	-	-	-	-
AN0020	0	0	0	0.992	0.467	0.846	0	0	0.187	0	0	0	5	3	4	0	0	1	--	hypothetical protein AN0020.2 [Aspergillus nidulans FGSC A4]	-	-	-	-	-	-	-
AN0021	0	0	0	0	0	0	0	0	0	0	0	0	0	0	0	0	0	0	--	TPA: conserved hypothetical protein [Aspergillus nidulans FGSC A4]	-	-	-	-	-	-	-
AN0022	0	0	0	0	0	0	0	0	0	0	0	0	0	0	0	0	0	0	AGAL3	TPA: alpha-1,4-galactosidase (Eurofung) [Aspergillus nidulans FGSC A4]	Metabolism;Metabolism;Metabolism;Metabolism;Metabolism	Global and overview maps;Lipid metabolism;Carbohydrate metabolism;Lipid metabolism;Glycan biosynthesis and metabolism	ko01100//Metabolic pathways;ko00561//Glycerolipid metabolism;ko00052//Galactose metabolism;ko00600//Sphingolipid metabolism;ko00603//Glycosphingolipid biosynthesis - globo and isoglobo series	K07407;K07407;K07407;K07407;K07407	-	GO:0004557//alpha-galactosidase activity	GO:0044238//primary metabolic process
AN0023	0	0	0	0	0	0	0	0	0	0	0	0	0	0	0	0	0	0	adhA	short chain dehydrogenase/reductase family oxidoreductase [Aspergillus flavus AF70]	-	-	-	-	-	-	-
AN0024	0.073	0	0	0	0	0.089	0.256	0.078	0	1	0	0	0	0	1	3	1	0	tdh	alcohol dehydrogenase [Aspergillus oryzae RIB40]	Metabolism;Metabolism;Metabolism;Metabolism;Metabolism;Metabolism	Global and overview maps;Global and overview maps;Global and overview maps;Amino acid metabolism;Carbohydrate metabolism;Lipid metabolism	ko01100//Metabolic pathways;ko01110//Biosynthesis of secondary metabolites;ko01130//Biosynthesis of antibiotics;ko00350//Tyrosine metabolism;ko00010//Glycolysis / Gluconeogenesis;ko00071//Fatty acid degradation	K13953;K13953;K13953;K13953;K13953;K13953	-	GO:0003824//catalytic activity	GO:0044710//single-organism metabolic process
AN0025	0	0	0	0	0	0	0	0	0	0	0	0	0	0	0	0	0	0	moxY	TrkA [Aspergillus parasiticus SU-1]	-	-	-	-	-	-	GO:0044710//single-organism metabolic process
AN0026	0	0	0	0	0	0	0	0	0	0	0	0	0	0	0	0	0	0	--	Zn(II)2Cys6 transcription factor [Aspergillus flavus AF70]	-	-	-	-	GO:0043231//intracellular membrane-bounded organelle	GO:0003676//nucleic acid binding;GO:0046914//transition metal ion binding	GO:0006355//regulation of transcription, DNA-templated
AN0027	0	0	0	0	0	0	0.118	0	0	0	0	0	0	0	0	2	0	0	otemo	dimethylaniline monooxygenase [Aspergillus oryzae RIB40]	-	-	-	-	-	-	GO:0044710//single-organism metabolic process
AN0028	0	0.223	0.178	0	0.068	0	0	0.163	0	0	3	2	0	1	0	0	2	0	andK	metallo-beta-lactamase superfamily protein [Aspergillus flavus AF70]	-	-	-	-	-	-	-
AN0029	0	0	0	0	0	0.064	0.062	0	0	0	0	0	0	0	1	1	0	0	SPCC757.13	D-galactonate transporter [Aspergillus parasiticus SU-1]	-	-	-	-	-	-	GO:0044763//single-organism cellular process
AN0030	0.185	0.482	0	0.141	0	0	0	0	0.133	3	8	0	2	0	0	0	0	2	YJL213W	amidohydrolase [Aspergillus niger]	-	-	-	-	-	GO:0016787//hydrolase activity	-
AN0031	10.323	7.57	10.981	8.767	7.755	7.699	40.879	13.065	20.483	137	103	125	102	115	84	463	162	253	--	glycoside hydrolase family 16 protein [Oidiodendron maius Zn]	-	-	-	-	-	-	-
AN0032	0	0.173	0	0.404	0	0	0.415	0	0	0	1	0	2	0	0	2	0	0	--	hypothetical protein AN0032.2 [Aspergillus nidulans FGSC A4]	-	-	-	-	-	-	-
AN0033	6.957	7.193	8.191	1.746	1.805	2.2	1.956	0.521	0.822	100	106	101	22	29	26	24	7	11	--	Pc20g10230 [Penicillium rubens Wisconsin 54-1255]	-	-	-	-	-	-	-
AN0034	29.727	31.629	36.482	21.993	20.059	18.847	7.548	8.664	8.09	683	745	719	443	515	356	148	186	173	dak1	TPA: dihydroxyacetone kinase (Eurofung) [Aspergillus nidulans FGSC A4]	Metabolism;Metabolism;Metabolism;Metabolism;Metabolism	Global and overview maps;Global and overview maps;Carbohydrate metabolism;Lipid metabolism;Energy metabolism	ko01100//Metabolic pathways;ko01200//Carbon metabolism;ko00051//Fructose and mannose metabolism;ko00561//Glycerolipid metabolism;ko00680//Methane metabolism	K00863;K00863;K00863;K00863;K00863	GO:0044444//cytoplasmic part	GO:0016301//kinase activity;GO:0032550//purine ribonucleoside binding	GO:0006071//glycerol metabolic process;GO:0006796//phosphate-containing compound metabolic process
AN0035	0	0	0	0.115	0	0	0	0	0.108	0	0	0	1	0	0	0	0	1	--	Fungal transcriptional regulatory protein [Cordyceps militaris CM01]	-	-	-	-	-	-	-
AN0036	1.722	1.242	1.135	2.05	1.273	1.457	1.316	3.606	2.253	23	17	13	24	19	16	15	45	28	dhd1	related to dimeric dihydrodiol dehydrogenase [Fusarium proliferatum ET1]	-	-	-	-	-	GO:0003824//catalytic activity	GO:0044710//single-organism metabolic process
AN0038	6.065	6.498	8.964	3.245	3.941	5.491	2.043	2.445	2.938	661	726	838	310	480	492	190	249	298	tel1	TPA: Serine/threonine-protein kinase tel1 (EC 2.7.11.1)(DNA-damage checkpoint kinase tel1)(Telomere length regulation protein 1)(ATM homolog) [Source:UniProtKB/Swiss-Prot;Acc:Q5BHE2] [Aspergillus nidulans FGSC A4]	Genetic Information Processing	Replication and repair	ko03440//Homologous recombination	K04728	-	GO:0004672//protein kinase activity;GO:0036094//small molecule binding;GO:0097159//organic cyclic compound binding;GO:1901363//heterocyclic compound binding	GO:0006281//DNA repair;GO:0006468//protein phosphorylation;GO:0051276//chromosome organization;GO:0065007//biological regulation;GO:1902589//single-organism organelle organization
AN0039	12.96	13.952	17.929	16.315	12.8	14.324	14.303	20.546	14.964	241	266	286	266	266	219	227	357	259	YNL011C	TPA: UPF0052 domain protein (AFU_orthologue; AFUA_5G12650) [Aspergillus nidulans FGSC A4]	-	-	-	-	-	-	-
AN0040	35.214	38.377	44.525	23.327	30.946	35.748	8.252	19.448	15.401	1560	1743	1692	906	1532	1302	312	805	635	mip-1	TPA: DNA polymerase gamma (AFU_orthologue; AFUA_5G12640) [Aspergillus nidulans FGSC A4]	Cellular Processes	Transport and catabolism	ko04139//Mitophagy - yeast	K02332	GO:0042575//DNA polymerase complex;GO:0043231//intracellular membrane-bounded organelle	GO:0003676//nucleic acid binding;GO:0004527//exonuclease activity;GO:0034061//DNA polymerase activity	GO:0006261//DNA-dependent DNA replication;GO:0007005//mitochondrion organization
AN0041	0	0	0	0	0	0	0	0	0	0	0	0	0	0	0	0	0	0	--	predicted protein [Aspergillus nidulans FGSC A4]	-	-	-	-	-	-	-
AN0042	16.884	20.616	22.987	7.897	8.732	11.081	3.748	5.2	4.655	417	522	487	171	241	225	79	120	107	corA	TPA: CorA family metal ion transporter (Eurofung) [Aspergillus nidulans FGSC A4]	-	-	-	-	-	GO:0022890//inorganic cation transmembrane transporter activity	GO:0006812//cation transport;GO:0044763//single-organism cellular process
AN0043	31.192	23.33	32.238	25.787	26.388	29.491	11.671	18.235	18.236	476	365	422	345	450	370	152	260	259	Ndufaf6	squalene/phytoene synthase [Aspergillus kawachii IFO 4308]	-	-	-	-	-	GO:0003824//catalytic activity	GO:0008152//metabolic process
AN0044	14.72	13.434	16.056	10.825	10.913	13.545	2.351	4.439	4.674	653	611	611	421	541	494	89	184	193	rad5	TPA: DNA repair protein rad5 (EC 3.6.1.-) [Source:UniProtKB/Swiss-Prot;Acc:Q5BHD6] [Aspergillus nidulans FGSC A4]	-	-	-	-	GO:0043231//intracellular membrane-bounded organelle;GO:0044427//chromosomal part	GO:0000217//DNA secondary structure binding;GO:0004386//helicase activity;GO:0036094//small molecule binding;GO:0046872//metal ion binding	GO:0006301//postreplication repair;GO:0016043//cellular component organization
AN0045	23.607	23.601	200.191	135.913	72.188	147.802	1329.27	506.05	1050.8	441	452	3208	2226	1507	2270	21193	8833	18270	--	solid state culture expressed protein Aos23 [Aspergillus fumigatus var. RP-2014] [Aspergillus fumigatus]	-	-	-	-	-	-	-
AN0046	250.497	230.9	262.278	260.408	247.509	266.491	168.166	263.167	199.039	5655	5344	5079	5154	6244	4946	3240	5551	4182	hts1	TPA: histidyl-tRNA synthetase, mitochondrial precursor (AFU_orthologue; AFUA_4G12920) [Aspergillus nidulans FGSC A4]	Genetic Information Processing	Translation	ko00970//Aminoacyl-tRNA biosynthesis	K01892	GO:0044444//cytoplasmic part	GO:0004812//aminoacyl-tRNA ligase activity;GO:0032550//purine ribonucleoside binding	GO:0006418//tRNA aminoacylation for protein translation
AN0048	2.014	2.186	4.468	1.778	2.064	2.133	2.093	1.912	1.152	62	69	118	48	71	54	55	55	33	--	similar to An14g06630 [Aspergillus niger]	-	-	-	-	-	-	-
AN0049	47.161	61.06	59.749	21.834	28.112	29.293	21.977	21.479	22.392	611	811	664	248	407	312	243	260	270	ARB_03399	N-acetylglucosaminyl-phosphatidylinositol deacetylase [Aspergillus oryzae RIB40]	Metabolism;Metabolism	Global and overview maps;Glycan biosynthesis and metabolism	ko01100//Metabolic pathways;ko00563//Glycosylphosphatidylinositol (GPI)-anchor biosynthesis	K03434;K03434	GO:0043231//intracellular membrane-bounded organelle	-	-
AN0050	14.128	54.408	13.207	6.917	17.652	3.08	0.625	3.994	0.644	212	837	170	91	296	38	8	56	9	Acmsd	TPA: iso-orotate decarboxylase (Eurofung) [Aspergillus nidulans FGSC A4]	-	-	-	-	-	-	GO:0008652//cellular amino acid biosynthetic process
AN0051	19.877	71.785	18.444	11.336	25.91	6.23	3.358	7.7	2.096	326	1207	259.48	163	474.86	84	47	118	32	buaE	oxidoreductase, 2OG-Fe(II) oxygenase family [Aspergillus kawachii IFO 4308]	-	-	-	-	-	GO:0016705//oxidoreductase activity, acting on paired donors, with incorporation or reduction of molecular oxygen;GO:0043169//cation binding	GO:0044710//single-organism metabolic process
AN0052	9.87	11.968	20.369	4.451	4.254	5.854	2.477	2.175	1.366	265.43	329.98	469.89	104.94	127.86	129.43	56.86	54.66	34.2	SAT3	TPA: short chain dehydrogenase/reductase family (AFU_orthologue; AFUA_5G12480) [Aspergillus nidulans FGSC A4]	-	-	-	-	-	GO:0003824//catalytic activity	GO:0044710//single-organism metabolic process
AN0053	4.935	10.042	5.759	2.891	5.018	5.896	2.467	2.833	2.887	56.57	118.02	56.63	29.06	64.28	55.57	24.14	30.34	30.8	--	TPA: conserved hypothetical protein [Aspergillus nidulans FGSC A4]	-	-	-	-	-	-	-
AN0054	35.321	27.464	38.404	10.027	10.414	12.748	2.199	2.679	2.723	1129	900	1053	281	372	335	60	80	81	pyr1	adenylate-forming enzyme [Aspergillus nidulans]	-	-	-	-	-	-	-
AN0055	12.663	9.347	15.061	1.854	2.565	2.914	0.652	0.916	0.873	296	224	302	38	67	56	13	20	19	CC1G_03009	TmpA [Aspergillus nidulans]	-	-	-	-	-	-	-
AN0056	126.05	82.814	157.007	188.096	149.178	217.468	373.158	253.976	449.034	3578	2410	3823	4681	4732	5075	9040	6736	11863	SPAC1F12.05	TPA: arrestin (or S-antigen), N-terminal domain protein (AFU_orthologue; AFUA_5G12530) [Aspergillus nidulans FGSC A4]	-	-	-	-	GO:0016020//membrane;GO:0030135//coated vesicle	GO:0044389//ubiquitin-like protein ligase binding	GO:0006897//endocytosis
AN0057	164.211	161.17	276.388	419.936	374.065	362.614	215.658	421.963	301.509	2731	2748	3943	6123	6952	4958	3061	6557	4667	yars1	Tyrosine--tRNA ligase, cytoplasmic [Talaromyces atroroseus]	Genetic Information Processing	Translation	ko00970//Aminoacyl-tRNA biosynthesis	K01866	GO:0043231//intracellular membrane-bounded organelle;GO:0044444//cytoplasmic part	GO:0004812//aminoacyl-tRNA ligase activity;GO:0032550//purine ribonucleoside binding	GO:0006418//tRNA aminoacylation for protein translation
AN0058	1.186	1.735	1.613	1.804	1.179	1.603	2.162	1.481	1.982	18	27	21	24	20	20	28	21	28	Sugct	TPA: CAIB/BAIF family enzyme (AFU_orthologue; AFUA_7G06520) [Aspergillus nidulans FGSC A4]	-	-	-	-	-	-	-
AN0059	12.058	10.122	11.692	5.158	6.588	10.93	2.921	2.73	5.73	208	179	173	78	127	155	43	44	92	cwf23	cell cycle control protein [Aspergillus ochraceoroseus]	-	-	-	-	GO:0043231//intracellular membrane-bounded organelle	-	-
AN0061	30.766	28.429	36.704	27.251	24.46	26.142	81.012	47.547	64.646	502.72	476.24	514.46	390.39	446.63	351.18	1129.74	725.91	983.12	--	PH domain protein [Aspergillus oryzae RIB40]	-	-	-	-	-	-	-
AN0062	41.43	36.356	42.631	18.232	19.133	33.84	11.55	16.249	19.819	543.28	488.76	479.54	209.61	280.37	364.82	129.26	199.09	241.88	ncs2	RecName: Full=Cytoplasmic tRNA 2-thiolation protein 2	Genetic Information Processing	Folding, sorting and degradation	ko04122//Sulfur relay system	K14169	GO:0044424//intracellular part	GO:0003723//RNA binding;GO:0016772//transferase activity, transferring phosphorus-containing groups	GO:0002097//tRNA wobble base modification;GO:0032446//protein modification by small protein conjugation
AN0063	75.579	111.107	100.547	57.647	71.632	74.126	24.058	47.866	40.189	1962	2957	2239	1312	2078	1582	533	1161	971	PTM1	integral membrane protein [Aspergillus kawachii IFO 4308]	-	-	-	-	GO:0031224//intrinsic component of membrane	-	-
AN0064	30.375	32.616	44.671	17.267	19.211	28.505	9.988	14.681	14.452	552.7	608.44	697.24	275.46	390.64	426.42	155.1	249.6	244.74	--	similar to An14g06840 [Aspergillus niger]	-	-	-	-	-	-	-
AN0065	38.142	44.254	58.028	30.222	34.514	46.971	39.609	36.778	40.275	988.3	1175.56	1289.76	686.54	999.36	1000.58	875.9	890.4	971.26	SPAC824.04	TPA: WD repeat protein (AFU_orthologue; AFUA_5G12370) [Aspergillus nidulans FGSC A4]	Genetic Information Processing	Translation	ko03015//mRNA surveillance pathway	K14962	GO:0005849//mRNA cleavage factor complex;GO:0035097//histone methyltransferase complex;GO:0044444//cytoplasmic part	-	GO:0006369//termination of RNA polymerase II transcription;GO:0006397//mRNA processing;GO:0034968//histone lysine methylation;GO:0043144//snoRNA processing
AN0066	97.641	107.804	122.105	194.076	224.625	221.1	149.084	212.366	180.859	1554	1759	1667	2708	3995	2893	2025	3158	2679	OAC1	Mitochondrial oxaloacetate transport protein [Aspergillus rambellii]	-	-	-	-	GO:0031090//organelle membrane;GO:0031224//intrinsic component of membrane	-	GO:1902582//single-organism intracellular transport
AN0067	365.297	410.517	290.443	204.671	265.869	205.857	65.87	94.753	61.155	6771	7801	4618	3326	5507	3137	1042	1641	1055	rnr-2	TPA: Ribonucleotide reductase [Source:UniProtKB/TrEMBL;Acc:Q9HEW8] [Aspergillus nidulans FGSC A4]	Metabolism;Metabolism;Metabolism;Metabolism	Global and overview maps;Nucleotide metabolism;Nucleotide metabolism;Metabolism of other amino acids	ko01100//Metabolic pathways;ko00230//Purine metabolism;ko00240//Pyrimidine metabolism;ko00480//Glutathione metabolism	K10808;K10808;K10808;K10808	GO:0043231//intracellular membrane-bounded organelle;GO:0044444//cytoplasmic part	GO:0004748//ribonucleoside-diphosphate reductase activity, thioredoxin disulfide as acceptor;GO:0046872//metal ion binding	GO:0009193//pyrimidine ribonucleoside diphosphate metabolic process;GO:0009197//pyrimidine deoxyribonucleoside diphosphate biosynthetic process
AN0068	90.807	114.886	132.699	51.987	67.006	89.947	28.473	40.692	46.722	781	1013	979	392	644	636	209	327	374	--	Signal recognition particle, SRP9 subunit [Penicillium italicum]	-	-	-	-	-	-	-
AN0069	40.168	42.996	51.02	83.427	72.524	62.334	97.576	100.001	78.644	1530	1679	1667	2786	3087	1952	3172	3559	2788	SPAC3H5.08c	TPA: WD repeat protein (AFU_orthologue; AFUA_5G12330) [Aspergillus nidulans FGSC A4]	-	-	-	-	GO:0043231//intracellular membrane-bounded organelle;GO:0044446//intracellular organelle part	-	-
AN0070	29.731	39.106	36.235	18.326	27.815	27.579	16.538	19.606	19.683	198	267	207	107	207	151	94	122	122	--	OHCU decarboxylase [Aspergillus parasiticus SU-1]	-	-	-	-	-	-	-
AN0071	88.493	101.418	82.004	35.815	39.678	48.149	19.812	25.022	26.896	4281	5030	3403	1519	2145	1915	818	1131	1211	--	GPI-anchored cell surface glycoprotein [Aspergillus fumigatus Af293]	-	-	-	-	-	-	-
AN0072	63.251	54.152	71.08	21.814	28.166	60.381	32.876	25.987	32.724	1055	926	1017	319	525	828	468	405	508	SPBC11C11.10	TPA: pseudouridine synthase (AFU_orthologue; AFUA_5G12310) [Aspergillus nidulans FGSC A4]	-	-	-	-	GO:0043231//intracellular membrane-bounded organelle	GO:0003676//nucleic acid binding;GO:0016836//hydro-lyase activity;GO:0016866//intramolecular transferase activity	GO:0008033//tRNA processing;GO:0010467//gene expression
AN0073	63.325	64.242	87.842	56.816	63.046	78.515	36.587	53.592	52.439	1448	1506	1723	1139	1611	1476	714	1145	1116	--	Procyclic acidic repetitive protein PARP [Aspergillus parasiticus SU-1]	-	-	-	-	-	-	-
AN0074	100.318	66.804	87.294	15.348	21.603	63.132	28.129	16.698	35.112	2244	1532	1675	301	540	1161	537	349	731	EBP2	rRNA processing protein (Ebp2) [Aspergillus fumigatus Af293]	-	-	-	-	GO:0005816//spindle pole body;GO:0030684//preribosome;GO:0031981//nuclear lumen	-	GO:0016072//rRNA metabolic process
AN0075	135.667	214.996	194.723	235.758	270.877	265.657	132.048	219.064	188.055	2699	4385	3323	4112	6022	4345	2242	4072	3482	tigA	TPA: protein disulfide-isomerase (Eurofung) [Aspergillus nidulans FGSC A4]	Genetic Information Processing	Folding, sorting and degradation	ko04141//Protein processing in endoplasmic reticulum	K09584	GO:0043231//intracellular membrane-bounded organelle	GO:0005515//protein binding;GO:0015036//disulfide oxidoreductase activity;GO:0016864//intramolecular oxidoreductase activity, transposing S-S bonds	GO:0006979//response to oxidative stress;GO:0018904//ether metabolic process;GO:0019725//cellular homeostasis;GO:0044267//cellular protein metabolic process
AN0076	139.622	164.3	146.498	95.583	107.924	97.705	46.737	69.922	50.424	4302	5190	3872	2582	3716	2475	1229	2013	1446	SPAC139.01c	XPG I-region protein [Aspergillus rambellii]	-	-	-	-	GO:0036464//cytoplasmic ribonucleoprotein granule;GO:0043231//intracellular membrane-bounded organelle	GO:0016788//hydrolase activity, acting on ester bonds	GO:0006259//DNA metabolic process;GO:0006417//regulation of translation;GO:0033554//cellular response to stress;GO:0051704//multi-organism process
AN0077	16.653	26.556	19.333	12.059	13.789	11.515	7.125	7.469	4.603	241	394	240	153	223	137	88	101	62	SPCC1494.01	UPF0676 protein C1494.01 [Aspergillus udagawae]	-	-	-	-	GO:0043231//intracellular membrane-bounded organelle;GO:0044444//cytoplasmic part	GO:0016705//oxidoreductase activity, acting on paired donors, with incorporation or reduction of molecular oxygen;GO:0043169//cation binding	GO:0044710//single-organism metabolic process
AN0078	93.699	113.525	113.296	136.515	134.46	120.593	211	214.141	202.53	3494	4340	3624	4463	5603	3697	6715	7461	7029	samB	SamB protein [Aspergillus nidulans]	-	-	-	-	-	GO:0046914//transition metal ion binding	GO:0034293//sexual sporulation
AN0080	3.477	3.891	3.696	5.25	5.492	5.723	8.149	4.379	4.945	34	39	31	45	60	46	68	40	45	mhpD2	TodF product hydratase [Aspergillus kawachii IFO 4308]	-	-	-	-	-	-	-
AN0081	339.206	401.015	291.145	258.6	300.055	257.197	74.561	189.147	110.345	8353	10124	6150	5583	8257	5207	1567	4352	2529	GB-1	GBB_CRYPA Guanine nucleotide-binding protein beta subunit [Aspergillus nidulans FGSC A4]	Environmental Information Processing	Signal transduction	ko04011//MAPK signaling pathway - yeast	K04536	-	-	-
AN0082	80.494	96.406	86.793	65.29	71.983	69.822	35.337	49.599	46.837	1492	1832	1380	1061	1491	1064	559	859	808	--	TPA: phosducin-like protein (Eurofung) [Aspergillus nidulans FGSC A4]	-	-	-	-	-	-	GO:0000003//reproduction;GO:0009403//toxin biosynthetic process;GO:0022414//reproductive process;GO:0042174//negative regulation of sporulation resulting in formation of a cellular spore;GO:0043087//regulation of GTPase activity
AN0083	181.979	209.889	215.412	98.787	121.242	147.76	74.592	81.657	97.091	3053	3610	3100	1453	2273	2038	1068	1280	1516	tfg3	TPA: transcription factor TFIIF complex subunit (Eurofung) [Aspergillus nidulans FGSC A4]	Genetic Information Processing	Transcription	ko03022//Basal transcription factors	K03140	GO:0044444//cytoplasmic part;GO:0044451//nucleoplasm part;GO:0090544//BAF-type complex	GO:0008134//transcription factor binding;GO:0008135//translation factor activity, RNA binding;GO:0017016//Ras GTPase binding	GO:0006412//translation;GO:0006886//intracellular protein transport;GO:0009408//response to heat;GO:0010468//regulation of gene expression;GO:0019941//modification-dependent protein catabolic process;GO:0050658//RNA transport
AN0084	581.35	621.142	538.005	298.8	358.758	395.17	209.778	252.694	231.955	8251	9038	6550	3718	5690	4611	2541	3351	3064	sbp1	Ran-specific GTPase-activating protein 1 [Aspergillus kawachii IFO 4308]	-	-	-	-	GO:0043231//intracellular membrane-bounded organelle;GO:0044444//cytoplasmic part	GO:0017016//Ras GTPase binding	GO:0006886//intracellular protein transport;GO:0019941//modification-dependent protein catabolic process;GO:0044772//mitotic cell cycle phase transition;GO:0050658//RNA transport
AN0085	6.784	10.959	31.478	26.839	23.76	23.174	49.057	45.007	41.767	256	424	1019	888	1002	719	1580	1587	1467	--	similar to An18g02150 [Aspergillus niger]	-	-	-	-	-	-	-
AN0086	253.433	309.58	233.56	125.925	141.176	151.271	118.209	143.678	126.023	6951	8705	5495	3028	4327	3411	2767	3682	3217	omh4	alpha-1,2-mannosyltransferase (Kre5) [Aspergillus ochraceoroseus]	-	-	-	-	-	GO:0000026//alpha-1,2-mannosyltransferase activity	GO:0006464//cellular protein modification process;GO:0070085//glycosylation
AN0087	39.2	50.163	44.906	16.727	22.599	29.017	9.879	12.189	9.875	981	1287	964	367	632	597	211	285	230	SPCPB16A4.02c	TPA: PH domain protein (AFU_orthologue; AFUA_5G12150) [Aspergillus nidulans FGSC A4]	-	-	-	-	GO:0044464//cell part	-	-
AN0088	22.515	34.422	34.557	37.354	48.316	33.91	14.968	20.471	16.38	319	500	420	464	765	395	181	271	216	YML018C	integral membrane protein [Aspergillus ochraceoroseus]	-	-	-	-	GO:0031224//intrinsic component of membrane;GO:0043231//intracellular membrane-bounded organelle;GO:0044444//cytoplasmic part	-	-
AN0089	108.786	166.398	181.588	133.183	144.366	136.439	73.648	107.547	105.023	1350	2117	1933	1449	2002	1392	780	1247	1213	17E5.300	small GTPase AvaA [Aspergillus nidulans]	Cellular Processes;Cellular Processes;Cellular Processes	Transport and catabolism;Transport and catabolism;Transport and catabolism	ko04144//Endocytosis;ko04138//Autophagy - yeast;ko04145//Phagosome	K07897;K07897;K07897	GO:0000322//storage vacuole;GO:0005774//vacuolar membrane;GO:0031966//mitochondrial membrane	GO:0017111//nucleoside-triphosphatase activity;GO:0032550//purine ribonucleoside binding	GO:0016192//vesicle-mediated transport;GO:0016237//lysosomal microautophagy;GO:0033365//protein localization to organelle;GO:0035556//intracellular signal transduction;GO:0042144//vacuole fusion, non-autophagic
AN0090	30.089	31.661	41.924	24.212	27.479	31.711	15.092	20.844	22.697	292	315	349	206	298	253	125	189	205	atg16	TPA: Autophagy protein 16 [Source:UniProtKB/Swiss-Prot;Acc:Q5BH90] [Aspergillus nidulans FGSC A4]	-	-	-	-	-	-	-
AN0091	62.231	65.863	97.172	107.546	105.899	133.996	147.988	179.405	192.417	1423	1544	1906	2156	2706	2519	2888	3833	4095	dot1	TPA: Histone-lysine N-methyltransferase, H3 lysine-79 specific (EC 2.1.1.43)(Histone H3-K79 methyltransferase)(H3-K79-HMTase) [Source:UniProtKB/Swiss-Prot;Acc:Q5BH89] [Aspergillus nidulans FGSC A4]	Metabolism	Amino acid metabolism	ko00310//Lysine degradation	K11427	GO:0043231//intracellular membrane-bounded organelle	GO:0018024//histone-lysine N-methyltransferase activity;GO:0042393//histone binding	GO:0006289//nucleotide-excision repair;GO:0006342//chromatin silencing;GO:0033313//meiotic cell cycle checkpoint;GO:0034968//histone lysine methylation;GO:0044773//mitotic DNA damage checkpoint
AN0092	106.88	73.781	89.026	19.942	24.59	78.403	33.048	19.947	49.798	3240	2293	2315	530	833	1954	855	565	1405	spb1	TPA: AdoMet-dependent rRNA methyltransferase spb1 (EC 2.1.1.-)(2'-O-ribose RNA methyltransferase)(S-adenosyl-L-methionine-dependent methyltransferase) [Source:UniProtKB/Swiss-Prot;Acc:Q5BH88] [Aspergillus nidulans FGSC A4]	-	-	-	-	GO:0043231//intracellular membrane-bounded organelle	GO:0016741//transferase activity, transferring one-carbon groups	GO:0009451//RNA modification;GO:0016072//rRNA metabolic process
AN0093	28.321	42.543	64.181	59.359	58.778	56.205	53.46	66.552	58.004	874	1346	1699	1606	2027	1426	1408	1919	1666	YML020W	Neuromodulin [Aspergillus parasiticus SU-1]	-	-	-	-	-	-	-
AN0094	20.772	16.648	17.099	10.883	7.822	10.633	20.936	13.13	22.382	701	576	495	322	295	295	603	414	703	--	C6 zinc finger domain protein [Aspergillus oryzae RIB40]	-	-	-	-	GO:0043231//intracellular membrane-bounded organelle	GO:0046914//transition metal ion binding	GO:0034645//cellular macromolecule biosynthetic process
AN0095	31.912	38.706	48.511	24.383	23.058	27.284	14.761	18.698	19.195	727	904	948	487	587	511	287	398	407	irs4	TPA: Increased rDNA silencing protein 4 [Source:UniProtKB/Swiss-Prot;Acc:Q5BH85] [Aspergillus nidulans FGSC A4]	-	-	-	-	-	-	-
AN0096	17.161	19.269	54.055	43.544	35.269	43.045	23.289	50.431	32.58	708	815	1913	1575	1626	1460	820	1944	1251	rst2	C2H2 type zinc finger domain protein [Aspergillus flavus AF70]	-	-	-	-	GO:0043231//intracellular membrane-bounded organelle	GO:0003676//nucleic acid binding;GO:0046914//transition metal ion binding	GO:0006355//regulation of transcription, DNA-templated
AN0097	5.615	9.02	38.19	43.607	35.922	33.889	35.137	72.833	53.118	235	387	1371	1600	1680	1166	1255	2848	2069	lig4	TPA: DNA ligase 4 (EC 6.5.1.1)(DNA ligase IV)(Polydeoxyribonucleotide synthase [ATP] 4) [Source:UniProtKB/Swiss-Prot;Acc:Q5BH83] [Aspergillus nidulans FGSC A4]	Genetic Information Processing	Replication and repair	ko03450//Non-homologous end-joining	K10777	GO:0000785//chromatin;GO:0043234//protein complex	GO:0003676//nucleic acid binding;GO:0003909//DNA ligase activity;GO:0032550//purine ribonucleoside binding	GO:0000726//non-recombinational repair;GO:0006266//DNA ligation;GO:0007569//cell aging
AN0098	50.607	55.467	53.301	85.176	102.23	93.648	60.698	91.305	65.856	1989	2235	1797	2935	4490	3026	2036	3353	2409	nirA	NIRA protein [Aspergillus nidulans]	-	-	-	-	-	GO:0003677//DNA binding;GO:0046872//metal ion binding	GO:0006325//chromatin organization;GO:0006355//regulation of transcription, DNA-templated
AN0099	0	0	0	0	0	0	0	0.126	0	0	0	0	0	0	0	0	1	0	--	predicted protein [Aspergillus nidulans FGSC A4]	-	-	-	-	-	-	-
AN0100	0	0	0	0	0	0	0	0	0.129	0	0	0	0	0	0	0	0	1	ADH2	Alcohol dehydrogenase [Penicillium subrubescens]	-	-	-	-	-	GO:0003824//catalytic activity;GO:0046914//transition metal ion binding	GO:0044710//single-organism metabolic process
AN0101	0	0	0	0	0	0	0	0	0	0	0	0	0	0	0	0	0	0	--	predicted protein [Aspergillus nidulans FGSC A4]	-	-	-	-	-	GO:0016903//oxidoreductase activity, acting on the aldehyde or oxo group of donors	GO:0044710//single-organism metabolic process
AN0102	0	0	0	0	0	0	0.098	0	0	0	0	0	0	0	0	1	0	0	Rv1533	NPD-domain-containing protein [Aureobasidium melanogenum CBS 110374]	-	-	-	-	-	GO:0016703//oxidoreductase activity, acting on single donors with incorporation of molecular oxygen, incorporation of one atom of oxygen (internal monooxygenases or internal mixed function oxidases)	GO:0044710//single-organism metabolic process
AN0103	9.476	11.189	15.283	13.003	11.987	11.613	2.171	8.846	5.359	133	161	184	160	188	134	26	116	70	Ppp4c	serine/threonine-protein phosphatase 4 catalytic subunit [Aspergillus oryzae RIB40]	-	-	-	-	-	GO:0003824//catalytic activity	GO:0006796//phosphate-containing compound metabolic process
AN0104	16.4	31.568	21.351	8.592	13.283	14.238	4.438	5.576	7.462	373.02	736.12	416.57	171.33	337.62	266.24	86.14	118.51	157.97	alg3	TPA: Dol-P-Man:Man(5)GlcNAc(2)-PP-dolichyl alpha-1,3-mannosyltransferase (Eurofung) [Aspergillus nidulans FGSC A4]	Metabolism;Metabolism;Metabolism	Global and overview maps;Glycan biosynthesis and metabolism;Glycan biosynthesis and metabolism	ko01100//Metabolic pathways;ko00510//N-Glycan biosynthesis;ko00513//Various types of N-glycan biosynthesis	K03845;K03845;K03845	-	-	-
AN0105	69.743	54.171	69.91	28.428	25.38	47.06	82.52	36.279	60.693	1109.98	883.88	954.43	396.67	451.38	615.76	1120.86	539.49	899.03	CG31957	S1-like domain-containing protein C146.08c [Aspergillus udagawae]	-	-	-	-	GO:0043231//intracellular membrane-bounded organelle;GO:0044444//cytoplasmic part	GO:0008135//translation factor activity, RNA binding	GO:0006412//translation
AN0106	149.778	171.608	169.931	92.99	101.171	114.757	55.746	80.66	90.106	7244	8509	7050	3943	5468	4563	2301	3645	4056	pkcA	protein kinase C [Aspergillus nidulans]	-	-	-	-	GO:0043231//intracellular membrane-bounded organelle;GO:0043232//intracellular non-membrane-bounded organelle	GO:0004674//protein serine/threonine kinase activity;GO:0032550//purine ribonucleoside binding;GO:0043169//cation binding	GO:0000902//cell morphogenesis;GO:0006464//cellular protein modification process;GO:0006796//phosphate-containing compound metabolic process;GO:0006914//autophagy;GO:0007165//signal transduction;GO:0022618//ribonucleoprotein complex assembly;GO:0030036//actin cytoskeleton organization;GO:0030654//beta-lactam antibiotic biosynthetic process;GO:0031440//regulation of mRNA 3'-end processing;GO:00511…
AN0107	1.325	2.155	2.369	2.318	1.423	1.075	3.313	2.175	1.994	15	25	23	23	18	10	32	23	21	--	similar to An18g02410 [Aspergillus luchuensis]	-	-	-	-	-	-	-
AN0108	22.702	23.848	29.65	14.914	13.724	17.647	5.089	7.26	5.821	1014	1092	1136	584	685	648	194	303	242	TBCD	tubulin-specific chaperone D [Aspergillus oryzae RIB40]	-	-	-	-	GO:0005876//spindle microtubule;GO:0043231//intracellular membrane-bounded organelle;GO:0044444//cytoplasmic part	-	GO:0007163//establishment or maintenance of cell polarity;GO:0008152//metabolic process;GO:0050794//regulation of cellular process;GO:0071840//cellular component organization or biogenesis
AN0109	77.783	84.437	96.124	49.863	57.539	69.874	49.157	44.643	57.314	1316.26	1464.88	1395.32	739.77	1088.09	972.11	709.94	705.86	902.68	usp102	U1 small nuclear ribonucleoprotein usp102 [Aspergillus niger CBS 513.88]	-	-	-	-	GO:0005684//U2-type spliceosomal complex;GO:0043232//intracellular non-membrane-bounded organelle;GO:0044423//virion part;GO:0097525//spliceosomal snRNP complex	GO:0017069//snRNA binding;GO:0036094//small molecule binding	GO:0000377//RNA splicing, via transesterification reactions with bulged adenosine as nucleophile
AN0110	55.754	87.354	77.995	49.574	56.18	54.625	40.379	36.363	39.282	564.74	907.12	677.68	440.23	635.91	454.89	349.06	344.14	370.32	vma-8	ATP synthase subunit D [Aspergillus parasiticus SU-1]	Metabolism;Metabolism;Cellular Processes	Global and overview maps;Energy metabolism;Transport and catabolism	ko01100//Metabolic pathways;ko00190//Oxidative phosphorylation;ko04145//Phagosome	K02149;K02149;K02149	GO:0044444//cytoplasmic part	GO:0015405//P-P-bond-hydrolysis-driven transmembrane transporter activity	GO:0044763//single-organism cellular process
AN0111	84.218	95.585	107.131	76.281	78.081	87.909	33.403	58.765	54.114	3356	3905	3662	2665	3477	2880	1136	2188	2007	syf1	TPA: Pre-mRNA-splicing factor syf1 [Source:UniProtKB/Swiss-Prot;Acc:Q5BH69] [Aspergillus nidulans FGSC A4]	Genetic Information Processing	Transcription	ko03040//Spliceosome	K12867	GO:0005684//U2-type spliceosomal complex;GO:0005816//spindle pole body;GO:0043234//protein complex;GO:0044444//cytoplasmic part	-	GO:0006396//RNA processing;GO:0022618//ribonucleoprotein complex assembly
AN0112	44.825	56.724	64.259	27.883	34.889	40.005	5.398	15.951	12.402	2734	3547	3362	1491	2378	2006	281	909	704	SPBC211.03c	Sec7 domain protein [Aspergillus oryzae RIB40]	Cellular Processes	Transport and catabolism	ko04144//Endocytosis	K18443	GO:0044444//cytoplasmic part	-	GO:0006886//intracellular protein transport;GO:0043087//regulation of GTPase activity
AN0113	34.663	41.451	63.646	31.942	33.626	37.335	8.43	21.524	21.017	2332	2859	3673	1884	2528	2065	484	1353	1316	gef2	rho guanyl nucleotide exchange factor [Aspergillus ochraceoroseus]	-	-	-	-	GO:0005816//spindle pole body;GO:0032155//cell division site part;GO:0044444//cytoplasmic part	-	GO:0007105//cytokinesis, site selection;GO:0031566//actomyosin contractile ring maintenance;GO:0043087//regulation of GTPase activity
AN0114	12.511	14.418	17.382	6.158	7.668	10.163	3.012	4.632	4.051	292	345	348	126	200	195	60	101	88	SPAC12B10.08c	TPA: PP-loop family protein (AFU_orthologue; AFUA_5G11880) [Aspergillus nidulans FGSC A4]	-	-	-	-	GO:0044424//intracellular part	GO:0016874//ligase activity;GO:0032550//purine ribonucleoside binding	GO:0006399//tRNA metabolic process
AN0116	89.017	86.741	78.167	56.498	67.164	72.796	62.936	51.585	64.017	1001	1000	754	557	844	673	604	542	670	MRPL19	mitochondrial 54S ribosomal protein YmL19 [Aspergillus niger CBS 513.88]	Genetic Information Processing	Translation	ko03010//Ribosome	K02867	GO:0000315//organellar large ribosomal subunit	GO:0005198//structural molecule activity	GO:0010467//gene expression
AN0117	378.911	479.22	331.382	203.179	237.951	228.764	177.72	173.368	178.926	6173	8004	4631	2902	4332	3064	2471	2639	2713	svf1	TPA: Survival factor 1 [Source:UniProtKB/Swiss-Prot;Acc:Q5BH63] [Aspergillus nidulans FGSC A4]	-	-	-	-	GO:0043231//intracellular membrane-bounded organelle;GO:0044444//cytoplasmic part	GO:0003676//nucleic acid binding	GO:0006950//response to stress;GO:0034728//nucleosome organization
AN0118	15.58	20.209	16.119	4.542	8.298	9.605	4.758	4.822	5.338	2559	3403	2271	654	1523	1297	667	740	816	nudA	DYHC_EMENI Dynein heavy chain, cytosolic (DYHC) [Aspergillus nidulans FGSC A4]	Cellular Processes	Transport and catabolism	ko04145//Phagosome	K10413	-	-	-
AN0118-uORF	0	0	0	0	0	0	0	0	0	0	0	0	0	0	0	0	0	0	--	-	-	-	-	-	-	-	-
AN0119	0.8	0.52	2.099	1.065	0.776	0.649	0.86	0.999	0.788	12	8	27	14	13	8	11	14	11	dcl1	Dicer-like protein [Aspergillus flavus NRRL3357]	-	-	-	-	GO:0000790//nuclear chromatin;GO:0005737//cytoplasm	GO:0003677//DNA binding;GO:0003682//chromatin binding;GO:0003723//RNA binding;GO:0016891//endoribonuclease activity, producing 5'-phosphomonoesters;GO:0017111//nucleoside-triphosphatase activity;GO:0036094//small molecule binding;GO:0046872//metal ion binding	GO:0002252//immune effector process;GO:0006342//chromatin silencing;GO:0006396//RNA processing;GO:0031047//gene silencing by RNA;GO:0044710//single-organism metabolic process;GO:0050896//response to stimulus;GO:0090501//RNA phosphodiester bond hydrolysis;GO:1903308//regulation of chromatin modification
AN0120	73.098	87.596	137.519	49.261	50.659	75.425	18.122	21.471	27.826	1002	1231	1617	592	776	850	212	275	355	SPCC63.05	TapA protein [Aspergillus nidulans]	Cellular Processes;Cellular Processes	Transport and catabolism;Transport and catabolism	ko04138//Autophagy - yeast;ko04136//Autophagy - other	K17606;K17606	GO:0043231//intracellular membrane-bounded organelle;GO:0044425//membrane part;GO:0044444//cytoplasmic part	-	GO:0006356//regulation of transcription from RNA polymerase I promoter;GO:0010646//regulation of cell communication;GO:0035556//intracellular signal transduction
AN0121	171.329	184.481	223.229	143.313	160.931	216.03	57.418	97.787	97.391	2839	3134	3173	2082	2980	2943	812	1514	1502	HEM3	porphobilinogen deaminase [Aspergillus lentulus]	Metabolism;Metabolism;Metabolism	Global and overview maps;Global and overview maps;Metabolism of cofactors and vitamins	ko01100//Metabolic pathways;ko01110//Biosynthesis of secondary metabolites;ko00860//Porphyrin metabolism	K01749;K01749;K01749	-	GO:0016765//transferase activity, transferring alkyl or aryl (other than methyl) groups	GO:0018065//protein-cofactor linkage;GO:0018130//heterocycle biosynthetic process
AN0122	45.768	76.519	91.733	198.466	227.583	217.406	185.061	244.288	245.243	1710	2931	2940	6501	9502	6678	5901	8528	8528	AN0122	TPA: mitochondrial ATP-dependent protease (Eurofung) [Aspergillus nidulans FGSC A4]	-	-	-	-	GO:0044439//peroxisomal part	GO:0004175//endopeptidase activity;GO:0032550//purine ribonucleoside binding;GO:0042623//ATPase activity, coupled	GO:0006625//protein targeting to peroxisome;GO:0051603//proteolysis involved in cellular protein catabolic process
AN0123	144.124	167.323	129.359	68.778	88.606	101.285	81.832	66.221	75.337	1556	1852	1198	651	1069	899	754	668	757	mrp20	mitochondrial 54S ribosomal protein YmL41 [Aspergillus clavatus NRRL 1]	Genetic Information Processing	Translation	ko03010//Ribosome	K02892	GO:0000315//organellar large ribosomal subunit;GO:0043231//intracellular membrane-bounded organelle	GO:0005198//structural molecule activity	GO:0006412//translation
AN0124	74.228	57.203	76.756	23.066	27.57	47.314	7.596	12.922	16.871	1248	986	1107	340	518	654	109	203	264	rio2	26S proteasome regulatory subunit rpn-1 [Aspergillus rambellii]	Genetic Information Processing	Translation	ko03008//Ribosome biogenesis in eukaryotes	K07179	GO:0043231//intracellular membrane-bounded organelle;GO:0044444//cytoplasmic part	GO:0004672//protein kinase activity;GO:0032550//purine ribonucleoside binding	GO:0006464//cellular protein modification process;GO:0006796//phosphate-containing compound metabolic process;GO:0032241//positive regulation of nucleobase-containing compound transport
AN0126	15.523	12.566	20.038	8.19	8.316	11.346	1.485	3.164	2.912	441	366	488.32	204	264	265	36	84	77	MLH1	DNA mismatch repair protein Mlh1 [Aspergillus kawachii IFO 4308]	Genetic Information Processing	Replication and repair	ko03430//Mismatch repair	K08734	GO:0005816//spindle pole body;GO:0032300//mismatch repair complex;GO:0044428//nuclear part;GO:0044444//cytoplasmic part	GO:0000217//DNA secondary structure binding;GO:0017111//nucleoside-triphosphatase activity;GO:0032135//DNA insertion or deletion binding;GO:0032550//purine ribonucleoside binding	GO:0006298//mismatch repair;GO:0022402//cell cycle process
AN0127	32.032	34.633	41.89	22.231	25.269	32.598	12.87	20.304	16.65	802	889	899.68	488	707	671	275	475	388	atg18	TPA: Autophagy-related protein 18 [Source:UniProtKB/Swiss-Prot;Acc:Q5BH53] [Aspergillus nidulans FGSC A4]	Cellular Processes;Cellular Processes	Transport and catabolism;Transport and catabolism	ko04138//Autophagy - yeast;ko04136//Autophagy - other	K17908;K17908	-	-	-
AN0128	13.085	12.823	13.586	5.247	5.251	9.102	6.253	4.158	5.162	640	643	570	225	287	366	261	190	235	ppm2	TPA: Leucine carboxyl methyltransferase 2 (EC 2.1.1.-)(tRNA wybutosine-synthesizing protein 4) [Source:UniProtKB/Swiss-Prot;Acc:Q5BH52] [Aspergillus nidulans FGSC A4]	-	-	-	-	-	GO:0016740//transferase activity	GO:0008152//metabolic process
AN0129	16.793	22.684	63.204	8.886	9.063	17.583	2.029	5.126	12.308	582	806	1879	270	351	501	60	166	397	PPS1	pps1 dual specificty phosphatase [Aspergillus clavatus NRRL 1]	-	-	-	-	-	GO:0004721//phosphoprotein phosphatase activity	GO:0006470//protein dephosphorylation;GO:0043407//negative regulation of MAP kinase activity;GO:0044786//cell cycle DNA replication
AN0130	6.194	5.026	6.546	1.783	1.71	4.295	1.221	0.682	1.368	107	89	97	27	33	61	18	11	22	trm12	Met-10+ like-protein [Aspergillus parasiticus SU-1]	-	-	-	-	GO:0005737//cytoplasm	GO:0008168//methyltransferase activity	GO:0006400//tRNA modification;GO:0032259//methylation
AN0131	88.383	129.582	112.634	43.205	61.979	66.662	14.258	31.335	22.905	966	1452	1056	414	757	599	133	320	233	SPCC613.03	secretory pathway protein Ssp120 [Aspergillus kawachii IFO 4308]	-	-	-	-	GO:0043231//intracellular membrane-bounded organelle	GO:0046872//metal ion binding	-
AN0132	53.498	49.37	55.685	19.297	24.186	44.579	11.397	18.962	46.806	1540	1457	1375	487	778	1055	280	510	1254	--	similar to An18g03110 [Aspergillus niger]	-	-	-	-	-	-	-
AN0133	124.969	101.272	100.557	37.915	43.678	81.803	19.31	25.106	32.588	3564	2961	2460	948	1392	1918	470	669	865	PRP43	pre-mRNA splicing factor ATP-dependent RNA helicase Prp43 [Aspergillus niger]	Genetic Information Processing	Transcription	ko03040//Spliceosome	K12820	GO:0005681//spliceosomal complex	GO:0003724//RNA helicase activity;GO:0032550//purine ribonucleoside binding;GO:0042623//ATPase activity, coupled	GO:0000460//maturation of 5.8S rRNA;GO:0000470//maturation of LSU-rRNA;GO:0030490//maturation of SSU-rRNA;GO:0032988//ribonucleoprotein complex disassembly
AN0134	46.434	51.893	56.969	20.441	24.749	39.529	11.095	11.88	16.467	1736	1989	1827	670	1034	1215	354	415	573	skb1	TPA: Protein methyltransferase [Source:UniProtKB/TrEMBL;Acc:Q5VK72] [Aspergillus nidulans FGSC A4]	Genetic Information Processing;Cellular Processes;Environmental Information Processing	Translation;Cell growth and death;Signal transduction	ko03013//Nucleocytoplasmic transport;ko04111//Cell cycle - yeast;ko04011//MAPK signaling pathway - yeast	K02516;K02516;K02516	GO:0000399//cellular bud neck septin structure;GO:0043231//intracellular membrane-bounded organelle;GO:0043234//protein complex;GO:0044444//cytoplasmic part;GO:0060187//cell pole	GO:0016274//protein-arginine N-methyltransferase activity	GO:0006461//protein complex assembly;GO:0006970//response to osmotic stress;GO:0007088//regulation of mitotic nuclear division;GO:0008104//protein localization;GO:0016571//histone methylation;GO:0030163//protein catabolic process;GO:0035247//peptidyl-arginine omega-N-methylation;GO:0044772//mitotic cell cycle phase transition;GO:0061246//establishment or maintenance of bipolar cell polarity regul…
AN0135	55.973	64.382	45.947	62.062	62.959	48.937	96.082	75.573	62.312	2187	2579	1540	2126	2749	1572	3204	2759	2266	rng3	actin cytoskeleton organization protein, partial [Aspergillus ochraceoroseus]	-	-	-	-	GO:0030529//intracellular ribonucleoprotein complex;GO:0032155//cell division site part;GO:0044444//cytoplasmic part	GO:0008092//cytoskeletal protein binding	GO:0000915//actomyosin contractile ring assembly;GO:0006259//DNA metabolic process;GO:0006403//RNA localization;GO:0008104//protein localization
AN0136	0	0	0	0	0	0	0	0	0	0	0	0	0	0	0	0	0	0	--	predicted protein [Aspergillus nidulans FGSC A4]	-	-	-	-	-	-	-
AN0137	113.047	106.274	174.175	146.026	123.392	141.479	80.584	102.146	103.411	5329	5136	7043	6035	6500	5483	3242	4499	4537	GDE1	cyclin dependent kinase (Pho85) [Aspergillus niger CBS 513.88]	Metabolism	Lipid metabolism	ko00564//Glycerophospholipid metabolism	K18696	GO:0030529//intracellular ribonucleoprotein complex;GO:0044444//cytoplasmic part	GO:0008081//phosphoric diester hydrolase activity	GO:0006650//glycerophospholipid metabolic process
AN0138	44.925	39.213	51.092	38.275	34.304	47.296	21.687	31.682	27.498	818	732	798	611	698	708	337	539	466	tfb4	TPA: transcription factor TFIIH complex subunit (Eurofung) [Aspergillus nidulans FGSC A4]	Genetic Information Processing;Genetic Information Processing	Replication and repair;Transcription	ko03420//Nucleotide excision repair;ko03022//Basal transcription factors	K03143;K03143	GO:0000109//nucleotide-excision repair complex;GO:0032806//carboxy-terminal domain protein kinase complex;GO:0044444//cytoplasmic part	-	GO:0006281//DNA repair;GO:0006357//regulation of transcription from RNA polymerase II promoter
AN0139	3.539	3.997	5.819	2.167	2.967	4.123	2.488	2.073	2.121	95	110	134	51	89	91	57	52	53	asrgl1	TPA: asparginase (Eurofung) [Aspergillus nidulans FGSC A4]	-	-	-	-	-	GO:0003824//catalytic activity	-
AN0140	196.381	284.266	254.893	167.168	188.221	198.618	124.18	153.621	140.105	3378	5013	3761	2521	3618	2808.79	1823	2469	2243	arp-3	ARP3_NEUCR Actin-like protein 3 [Aspergillus nidulans FGSC A4]	Cellular Processes	Transport and catabolism	ko04138//Autophagy - yeast	K18584	GO:0043234//protein complex;GO:0044430//cytoskeletal part;GO:0044448//cell cortex part	GO:0032550//purine ribonucleoside binding	GO:0000915//actomyosin contractile ring assembly;GO:0045010//actin nucleation;GO:0051641//cellular localization
AN0141	62.352	47.452	61.655	19.196	20.31	53.61	7.075	10.267	16.978	1456	1136	1235	393	530	1029.21	141	224	369	SPAC4G8.07c	TPA: tRNA methyltransferase (Eurofung) [Aspergillus nidulans FGSC A4]	-	-	-	-	GO:0043231//intracellular membrane-bounded organelle	GO:0008309//double-stranded DNA exodeoxyribonuclease activity;GO:0008757//S-adenosylmethionine-dependent methyltransferase activity;GO:0016300//tRNA (uracil) methyltransferase activity	GO:0001510//RNA methylation;GO:0006281//DNA repair;GO:0006308//DNA catabolic process;GO:0008033//tRNA processing;GO:0010467//gene expression
AN0142	270.626	249.876	247.337	136.671	156.845	214.058	174.455	133.807	170.206	4944	4680	3876	2189	3202	3215	2720	2284	2894	mrp5	TPA: 37S ribosomal protein S5 (AFU_orthologue; AFUA_5G11540) [Aspergillus nidulans FGSC A4]	Genetic Information Processing	Translation	ko03010//Ribosome	K02988	GO:0000314//organellar small ribosomal subunit;GO:0043231//intracellular membrane-bounded organelle	GO:0003676//nucleic acid binding;GO:0005198//structural molecule activity	GO:0010467//gene expression
AN0143	43.299	50.352	47.461	40.279	47.1	41.586	12.123	19.379	17.642	385	459	362	314	468	304	92	161	146	--	DASH complex subunit DAD2 [Aspergillus udagawae]	-	-	-	-	GO:0000942//condensed nuclear chromosome outer kinetochore;GO:0005819//spindle	-	GO:0034453//microtubule anchoring
AN0144	47.495	52.958	62.54	69.52	71.507	69.284	38.67	72.837	58.787	1691	1933	1910	2170	2845	2028	1175	2423	1948	nrc-2	serine/threonine-protein [Aspergillus ochraceoroseus]	-	-	-	-	GO:0044464//cell part	GO:0004672//protein kinase activity;GO:0032550//purine ribonucleoside binding	GO:0006464//cellular protein modification process;GO:0006796//phosphate-containing compound metabolic process
AN0146	0.236	0.153	0.092	0.179	0.07	0.096	0.368	0.084	0.253	3	2	1	2	1	1	4	1	3	mdpC	Versicolorin reductase [Valsa mali]	-	-	-	-	-	GO:0003824//catalytic activity	GO:0044710//single-organism metabolic process
AN0147	0	0	0	0	0	0	0.051	0	0	0	0	0	0	0	0	1	0	0	mdpD	6-hydroxynicotinate 3-monooxygenase [Talaromyces marneffei PM1]	-	-	-	-	-	GO:0003824//catalytic activity	GO:0042181//ketone biosynthetic process
AN0148	0.104	0.101	0.061	0.237	0.419	0	0	0.056	0	2	2	1	4	9	0	0	1	0	mdpE	C6 transcription factor (AflR) [Rasamsonia emersonii CBS 393.64]	-	-	-	-	GO:0043231//intracellular membrane-bounded organelle	GO:0001071//nucleic acid binding transcription factor activity;GO:0003676//nucleic acid binding;GO:0046914//transition metal ion binding	GO:0006355//regulation of transcription, DNA-templated;GO:0042181//ketone biosynthetic process;GO:0043386//mycotoxin biosynthetic process
AN0149	0.195	0.253	0.227	0.148	0.174	0	0	0	0.07	3	4	3	2	3	0	0	0	1	mdpF	Metallo-beta-lactamase domain protein [Rasamsonia emersonii CBS 393.64]	-	-	-	-	-	GO:0003824//catalytic activity	GO:0042181//ketone biosynthetic process
AN0150	0.621	1.025	0.863	0.219	0.371	0.432	0.017	0.095	0.079	42	71	50	13	28	24	1	6	5	mdpG	Beta-ketoacyl synthase, partial [Macrophomina phaseolina MS6]	-	-	-	-	-	GO:0004312//fatty acid synthase activity;GO:0050136//NADH dehydrogenase (quinone) activity	GO:0006631//fatty acid metabolic process;GO:0009403//toxin biosynthetic process;GO:0018130//heterocycle biosynthetic process;GO:0018958//phenol-containing compound metabolic process;GO:0019438//aromatic compound biosynthetic process;GO:0042181//ketone biosynthetic process
AN0153	57.886	55.523	73.444	42.004	37.935	59.504	28.131	28.819	32.003	1924	1892	2094	1224	1409	1626	798	895	990	trf1	MYB DNA binding protein [Aspergillus rambellii]	-	-	-	-	GO:0043231//intracellular membrane-bounded organelle;GO:0044427//chromosomal part	GO:0003682//chromatin binding;GO:0043565//sequence-specific DNA binding;GO:0043566//structure-specific DNA binding;GO:0046983//protein dimerization activity	GO:0000723//telomere maintenance;GO:0006355//regulation of transcription, DNA-templated;GO:0006366//transcription from RNA polymerase II promoter;GO:0045934//negative regulation of nucleobase-containing compound metabolic process;GO:2000113//negative regulation of cellular macromolecule biosynthetic process
AN0154	30.229	33.63	39.907	19.011	18.716	30.608	3.446	7.782	9.042	370	422	419	204	256	308	36	89	103	taf10	transcription initiation factor TFIID subunit 10 [Aspergillus lentulus]	Genetic Information Processing	Transcription	ko03022//Basal transcription factors	K03134	GO:0070461//SAGA-type complex	GO:0005515//protein binding	GO:0006352//DNA-templated transcription, initiation;GO:0016568//chromatin modification
AN0156	43.742	47.495	54.075	50.276	51.402	48.235	33.174	50.622	37.805	910	1013	965	917	1195	825	589	984	732	Ip6k3	TPA: arginine metabolism regulation protein iii (AFU_orthologue; AFUA_5G11450) [Aspergillus nidulans FGSC A4]	Metabolism;Cellular Processes;Metabolism;Environmental Information Processing	Global and overview maps;Transport and catabolism;Carbohydrate metabolism;Signal transduction	ko01100//Metabolic pathways;ko04138//Autophagy - yeast;ko00562//Inositol phosphate metabolism;ko04070//Phosphatidylinositol signaling system	K00915;K00915;K00915;K00915	GO:0044424//intracellular part	GO:0051765//inositol tetrakisphosphate kinase activity;GO:0051766//inositol trisphosphate kinase activity	GO:0006357//regulation of transcription from RNA polymerase II promoter;GO:0006796//phosphate-containing compound metabolic process;GO:0019637//organophosphate metabolic process;GO:0044281//small molecule metabolic process;GO:0044763//single-organism cellular process
AN0157	0.086	0.083	0.299	0.195	0.153	0.416	0.2	0.092	0.184	1	1	3	2	2	4	2	1	2	--	argonaute-binding protein 1 [Aspergillus udagawae]	-	-	-	-	GO:0044424//intracellular part	-	GO:0016070//RNA metabolic process;GO:0016458//gene silencing;GO:0031323//regulation of cellular metabolic process;GO:0040029//regulation of gene expression, epigenetic;GO:0080090//regulation of primary metabolic process
AN0158	56.384	74.7	73.8	247.774	295.865	201.996	57.586	151.469	80.256	896	1217	1006	3452	5254	2639	781	2249	1187	ZTA1	quinone oxidoreductase [Aspergillus fumigatus Af293]	-	-	-	-	GO:0043231//intracellular membrane-bounded organelle;GO:0044444//cytoplasmic part	GO:0003723//RNA binding;GO:0016628//oxidoreductase activity, acting on the CH-CH group of donors, NAD or NADP as acceptor;GO:0046914//transition metal ion binding	GO:0006979//response to oxidative stress;GO:0044710//single-organism metabolic process
AN0159	6.176	5.041	9.701	6.396	7.793	8.958	6.419	6.223	7.608	239	200	322	217	337	285	212	225	274	--	similar to An18g04550 [Aspergillus kawachii IFO 4308]	-	-	-	-	-	-	-
AN0160	34.336	46.051	37.612	19.076	21.72	19.622	21.33	16.79	17.492	464	638	436	226	328	218	246	212	220	BC_3618	glycoside hydrolase/deacetylase [Paraphaeosphaeria sporulosa]	-	-	-	-	-	GO:0016787//hydrolase activity	GO:0044238//primary metabolic process
AN0161	89.743	113.166	120.837	51.769	70.29	88.478	27.386	43.312	46.4	1916	2477	2213	969	1677	1553	499	864	922	clp1	TPA: Protein clp1 [Source:UniProtKB/Swiss-Prot;Acc:Q5BH19] [Aspergillus nidulans FGSC A4]	Genetic Information Processing	Translation	ko03015//mRNA surveillance pathway	K14399	GO:0043231//intracellular membrane-bounded organelle;GO:0043234//protein complex	GO:0032550//purine ribonucleoside binding	GO:0006397//mRNA processing
AN0162	154.957	201.041	176.661	105.294	127.374	136.131	78.55	92.569	88.573	4126	5488	4035	2458	3790	2980	1785	2303	2195	bqt4	APSES transcription factor [Aspergillus niger CBS 513.88]	-	-	-	-	GO:0043231//intracellular membrane-bounded organelle	-	-
AN0163	400.708	488.128	404.164	141.229	178.043	201.638	131.254	84.281	104.421	4890	6107	4230.82	1511	2428	2023	1367	961	1186	SPAC6F12.06	TPA: rho-gdp dissociation inhibitor (AFU_orthologue; AFUA_5G11380) [Aspergillus nidulans FGSC A4]	-	-	-	-	GO:0005933//cellular bud;GO:0043231//intracellular membrane-bounded organelle;GO:0044444//cytoplasmic part	GO:0005092//GDP-dissociation inhibitor activity	GO:0019222//regulation of metabolic process;GO:0030036//actin cytoskeleton organization;GO:0035556//intracellular signal transduction;GO:0042144//vacuole fusion, non-autophagic
AN0164	73.313	71.51	88.896	78.109	83.683	96.308	55.041	66.491	59.515	1350	1350	1404.18	1261	1722	1458	865	1144	1020	SPAC22H10.04	protein phosphatase type 2A protein [Aspergillus niger CBS 513.88]	-	-	-	-	GO:0043234//protein complex	GO:0016791//phosphatase activity	GO:0006073//cellular glucan metabolic process;GO:0006796//phosphate-containing compound metabolic process;GO:0010974//negative regulation of barrier septum assembly;GO:0061492//asymmetric protein localization to old or new spindle pole body
AN0165	27.582	29.223	46.448	40.056	40.574	42.828	24.211	30.313	27.942	893	970	1290	1137	1468	1140	669	917	842	Ap3b2	AP-3 adaptor complex subunit beta [Aspergillus rambellii]	-	-	-	-	GO:0030119//AP-type membrane coat adaptor complex;GO:0043231//intracellular membrane-bounded organelle	-	GO:0006605//protein targeting;GO:0006892//post-Golgi vesicle-mediated transport
AN0166	42.677	45.899	50.506	30.482	35.263	41.076	10.791	16.267	13.41	848	935	860.84	531	783	671	183	302	248	nuf2	RecName: Full=Probable kinetochore protein nuf2	-	-	-	-	GO:0000777//condensed chromosome kinetochore;GO:0005816//spindle pole body;GO:0043231//intracellular membrane-bounded organelle;GO:0044444//cytoplasmic part	GO:0005198//structural molecule activity	GO:0000819//sister chromatid segregation;GO:0051316//attachment of spindle microtubules to kinetochore involved in meiotic chromosome segregation
AN0167	78.294	76.817	115.238	142.617	129.188	127.143	102.524	157.3	109.233	1531	1540	1933	2445	2823	2044	1711	2874	1988	tif221	translation initiation factor eIF-2B alpha subunit [Aspergillus fumigatus Af293]	Genetic Information Processing	Translation	ko03013//Nucleocytoplasmic transport	K03239	GO:0043231//intracellular membrane-bounded organelle;GO:0043234//protein complex;GO:0044444//cytoplasmic part	GO:0005515//protein binding;GO:0008135//translation factor activity, RNA binding	GO:0006417//regulation of translation;GO:0043087//regulation of GTPase activity
AN0168	48.476	44.736	50.267	90.143	90.399	88.567	114.26	116.54	127.406	1466	1387	1304	2390	3055	2202	2949	3293	3586	--	similar to An01g02510 [Aspergillus kawachii IFO 4308]	-	-	-	-	-	-	-
AN0169	0.316	0	0	6.305	6.501	4.226	9.067	5.747	4.921	2	0	0	35	46	22	49	34	29	--	TPA: conserved hypothetical protein [Aspergillus nidulans FGSC A4]	-	-	-	-	-	-	-
AN0170	609.745	636.633	1059.73	6391.66	7018.5	6280.2	3513.64	5527.65	5270.65	8691	9303	12957	79872	111791	73593	42742	73616	69920	TRX1	TPA: Thioredoxin (Trx) [Source:UniProtKB/Swiss-Prot;Acc:P29429] [Aspergillus nidulans FGSC A4]	-	-	-	-	-	GO:0015036//disulfide oxidoreductase activity	GO:0019725//cellular homeostasis;GO:0044710//single-organism metabolic process
AN0171	5.557	5.421	11.428	1.497	1.52	2.441	1.899	2.23	2.654	72	72	127	17	22	26	21	27	32	--	Pc20g14080 [Penicillium rubens Wisconsin 54-1255]	-	-	-	-	-	-	-
AN0172	1.709	2.419	10.938	3.172	1.649	3.342	1.178	1.901	2.232	51	74	280	83	55	82	30	53	62	--	MHYT domain signaling protein [Aspergillus flavus AF70]	-	-	-	-	-	-	-
AN0173	56.181	47.095	63.852	23.179	28.24	40.099	10.559	11.986	13.268	1515	1302	1477	548	851	889	243	302	333	OTU6	OTU-like cysteine protease [Aspergillus parasiticus SU-1]	-	-	-	-	-	GO:0016787//hydrolase activity	-
AN0174	25.021	40.032	24.542	13.502	23.215	15.433	6.81	7.966	6.854	353	579	297	167	366	179	82	105	90	DAO1	TPA: D-amino acid oxidase (AFU_orthologue; AFUA_5G11290) [Aspergillus nidulans FGSC A4]	Metabolism;Metabolism;Cellular Processes;Metabolism;Metabolism;Metabolism;Metabolism	Global and overview maps;Global and overview maps;Transport and catabolism;Amino acid metabolism;Amino acid metabolism;Biosynthesis of other secondary metabolites;Metabolism of other amino acids	ko01100//Metabolic pathways;ko01130//Biosynthesis of antibiotics;ko04146//Peroxisome;ko00260//Glycine, serine and threonine metabolism;ko00330//Arginine and proline metabolism;ko00311//Penicillin and cephalosporin biosynthesis;ko00472//D-Arginine and D-ornithine metabolism	K00273;K00273;K00273;K00273;K00273;K00273;K00273	-	GO:0016638//oxidoreductase activity, acting on the CH-NH2 group of donors	GO:0044710//single-organism metabolic process
AN0176	56.882	65.046	82.939	56.078	62.949	86.329	26.024	50.783	39.618	1990	2333	2489	1720	2461	2483	777	1660	1290	sreA	siderophore biosynthesis repressor SREA [Aspergillus nidulans]	-	-	-	-	-	GO:0003700//transcription factor activity, sequence-specific DNA binding;GO:0043565//sequence-specific DNA binding	GO:0006357//regulation of transcription from RNA polymerase II promoter;GO:0034756//regulation of iron ion transport;GO:0044763//single-organism cellular process
AN0177	0	0	0	0	0	0	0	0	0	0	0	0	0	0	0	0	0	0	--	predicted protein [Aspergillus nidulans FGSC A4]	-	-	-	-	-	-	-
AN0178	15.773	21.59	26.56	4.146	7.493	5.211	9.507	4.307	6.695	243	341	351	56	129	66	125	62	96	--	TPA: PTH11-like integral membrane protein (AFU_orthologue; AFUA_5G11245) [Aspergillus nidulans FGSC A4]	-	-	-	-	-	-	-
AN0179	181.22	285.907	226.634	139.239	167.62	138.166	57.377	85.422	79.624	2350	3801	2521	1583	2429	1473	635	1035	961	SPAC521.03	TPA: oxidoreductase, short chain dehydrogenase/reductase family (AFU_orthologue; AFUA_5G11240) [Aspergillus nidulans FGSC A4]	Metabolism;Metabolism;Metabolism	Global and overview maps;Nucleotide metabolism;Amino acid metabolism	ko01100//Metabolic pathways;ko00240//Pyrimidine metabolism;ko00260//Glycine, serine and threonine metabolism	K16066;K16066;K16066	GO:0030529//intracellular ribonucleoprotein complex;GO:0043231//intracellular membrane-bounded organelle;GO:0044444//cytoplasmic part	GO:0016616//oxidoreductase activity, acting on the CH-OH group of donors, NAD or NADP as acceptor;GO:0016903//oxidoreductase activity, acting on the aldehyde or oxo group of donors	GO:0044710//single-organism metabolic process
AN0180	0.368	0.717	0.107	0.314	0.164	0	0.215	0	0.099	4	8	1	3	2	0	2	0	1	caiD	TPA: enoyl-CoA hydratase/isomerase family protein (AFU_orthologue; AFUA_3G07560) [Aspergillus nidulans FGSC A4]	-	-	-	-	-	GO:0003824//catalytic activity	-
AN0181	0.714	0.261	0.936	0.204	0.16	0	0.418	0.382	0.288	8	3	9	2	2	0	4	4	3	--	thioesterase family protein [Purpureocillium lilacinum]	-	-	-	-	-	-	-
AN0182	271.007	327.795	211.756	102.083	118.614	128.106	58.162	85.176	98.058	3991	4949	2675	1318	1952	1551	731	1172	1344	rasA	RAS_EMENI RAS-LIKE PROTEIN [Aspergillus nidulans FGSC A4]	Cellular Processes;Cellular Processes;Organismal Systems	Transport and catabolism;Cell growth and death;Aging	ko04138//Autophagy - yeast;ko04113//Meiosis - yeast;ko04213//Longevity regulating pathway - multiple species	K07827;K07827;K07827	GO:0016020//membrane;GO:0030428//cell septum;GO:0043231//intracellular membrane-bounded organelle;GO:0044444//cytoplasmic part	GO:0017111//nucleoside-triphosphatase activity;GO:0032550//purine ribonucleoside binding;GO:0032551//pyrimidine ribonucleoside binding	GO:0006357//regulation of transcription from RNA polymerase II promoter;GO:0007009//plasma membrane organization;GO:0007049//cell cycle;GO:0009371//positive regulation of transcription by pheromones;GO:0010969//regulation of pheromone-dependent signal transduction involved in conjugation with cellular fusion;GO:0031139//positive regulation of conjugation with cellular fusion;GO:0035556//intracell…
AN0183	80.767	123.136	208.836	165.881	156.722	159.033	169.133	147.166	145.41	968	1513	2147	1743	2099	1567	1730	1648	1622	YMR178W	TPA: molybdopterin binding domain protein (AFU_orthologue; AFUA_5G11210) [Aspergillus nidulans FGSC A4]	-	-	-	-	GO:0043231//intracellular membrane-bounded organelle	-	GO:0009108//coenzyme biosynthetic process
AN0184	79.528	109.154	147.13	100.482	101.125	111.646	60.128	85.284	84.435	1012	1424	1606	1121	1438	1168	653	1014	1000	GMFG	TPA: GMF family protein (AFU_orthologue; AFUA_5G11200) [Aspergillus nidulans FGSC A4]	-	-	-	-	GO:0043231//intracellular membrane-bounded organelle;GO:0044430//cytoskeletal part;GO:0044444//cytoplasmic part	GO:0008092//cytoskeletal protein binding;GO:0032403//protein complex binding	GO:0034315//regulation of Arp2/3 complex-mediated actin nucleation;GO:0051014//actin filament severing
AN0186	61.48	59.48	69.079	23.903	23.28	32.455	47.612	31.234	59.307	1106	1097	1066	377	468	480	731	525	993	--	similar to An01g02280 [Aspergillus luchuensis]	-	-	-	-	-	-	-
AN0187	0	0	0	0	0	0	0	0	0	0	0	0	0	0	0	0	0	0	--	predicted protein [Aspergillus nidulans FGSC A4]	-	-	-	-	-	-	-
AN0189	9.147	9.793	10.273	3.944	4.392	5.088	2.483	2.03	2.697	164	180	158	62	88	75	38	34	45	--	ribonuclease P complex subunit Pop4 [Aspergillus oryzae RIB40]	Genetic Information Processing;Genetic Information Processing	Translation;Translation	ko03013//Nucleocytoplasmic transport;ko03008//Ribosome biogenesis in eukaryotes	K03538;K03538	GO:0030681//multimeric ribonuclease P complex;GO:0043232//intracellular non-membrane-bounded organelle	GO:0003723//RNA binding;GO:0004518//nuclease activity	GO:0006397//mRNA processing;GO:0006399//tRNA metabolic process;GO:0016072//rRNA metabolic process;GO:0034470//ncRNA processing;GO:0090501//RNA phosphodiester bond hydrolysis
AN0190	40.081	31.291	34.929	16.73	12.775	33.01	78.854	17.209	48.795	511	409	382	187	182	346	858	205	579	tsp-4	TPA: tRNA-splicing endonuclease subunit sen34 (AFU_orthologue; AFUA_5G11140) [Aspergillus nidulans FGSC A4]	-	-	-	-	GO:0044428//nuclear part	GO:0004518//nuclease activity;GO:0097159//organic cyclic compound binding	GO:0000394//RNA splicing, via endonucleolytic cleavage and ligation;GO:0090501//RNA phosphodiester bond hydrolysis
AN0191	47.69	53.606	51.885	29.648	33.04	41.941	26.355	24.129	25.706	899	1036	839	490	696	650	424	425	451	elp4	TPA: PAXNEB protein superfamily (AFU_orthologue; AFUA_5G11130) [Aspergillus nidulans FGSC A4]	-	-	-	-	GO:0043231//intracellular membrane-bounded organelle;GO:0043234//protein complex;GO:0044444//cytoplasmic part	-	GO:0006355//regulation of transcription, DNA-templated
AN0192	118.726	104.226	113.99	33.855	45.464	82.288	9.449	22.776	34.539	1060	954	873	265	453.6	604	72	190	287	rpb8	TPA: DNA-directed RNA polymerases i, ii, and iii 145 kDa polypeptide (AFU_orthologue; AFUA_5G11120) [Aspergillus nidulans FGSC A4]	Metabolism;Metabolism;Metabolism;Genetic Information Processing	Global and overview maps;Nucleotide metabolism;Nucleotide metabolism;Transcription	ko01100//Metabolic pathways;ko00230//Purine metabolism;ko00240//Pyrimidine metabolism;ko03020//RNA polymerase	K03016;K03016;K03016;K03016	GO:0044444//cytoplasmic part;GO:0044451//nucleoplasm part;GO:0044452//nucleolar part	GO:0003899//DNA-directed RNA polymerase activity	GO:0006383//transcription from RNA polymerase III promoter
AN0193	50.182	56.191	49.144	30.801	31.709	36.495	19.512	18.384	19.343	669	768	562	360	472.4	400	222	229	240	YJR142W	TPA: thiamin pyrophosphokinase-related protein (AFU_orthologue; AFUA_5G11110) [Aspergillus nidulans FGSC A4]	-	-	-	-	-	GO:0016772//transferase activity, transferring phosphorus-containing groups	GO:0006796//phosphate-containing compound metabolic process
AN0194	0.496	0.524	0.674	0.047	0.222	0.251	0	0.133	0.089	12	13	14	1	6	5	0	3	2	lacB	TPA: beta-galactosidase (Eurofung) [Aspergillus nidulans FGSC A4]	-	-	-	-	-	GO:0015925//galactosidase activity	GO:0044238//primary metabolic process
AN0195	0.269	0.419	0.626	0.061	0.144	0.458	0.504	0.058	0.115	5	8	10	1	3	7	8	1	2	--	tat pathway signal sequence [Pochonia chlamydosporia 170]	-	-	-	-	-	-	-
AN0196	0	0	0	0	0	0	0	0	0	0	0	0	0	0	0	0	0	0	--	BTB/POZ [Penicillium camemberti]	-	-	-	-	-	-	-
AN0197	0.086	0.084	1.404	1.128	0.808	0.837	0.353	0.874	0.462	2	2	28	23	21	16	7	19	10	--	Transcription factor, fungi [Penicillium expansum]	-	-	-	-	-	-	-
AN0198	13.993	17.849	12.339	5.218	5.619	4.255	4.94	3.36	3.855	156	204	118	51	70	39	47	35	40	--	TPA: DUF1115 domain protein (AFU_orthologue; AFUA_5G14750) [Aspergillus nidulans FGSC A4]	-	-	-	-	-	-	-
AN0200	36.196	68.162	80.253	44.051	59.124	48.766	10.451	30.027	21.864	418	807	795	446	763	463	103	324	235	SPAC13C5.04	class I glutamine amidotransferase [Aspergillus niger]	-	-	-	-	GO:0044444//cytoplasmic part	GO:0003824//catalytic activity	GO:0009064//glutamine family amino acid metabolic process
AN0201	10.86	13.088	19.409	13.871	15.461	19.377	41.276	32.515	35.101	242	299	371	271	385	355	785	677	728	fnx1	TPA: MFS multidrug efflux transporter (Eurofung) [Aspergillus nidulans FGSC A4]	-	-	-	-	GO:0031224//intrinsic component of membrane	-	GO:0044763//single-organism cellular process
AN0202	22.55	22.36	31.033	17.545	19.111	27.52	33.028	22.377	29.243	604	614	713	412	572	606	755	560	729	AHR1	ARCA protein [Aspergillus nidulans]	-	-	-	-	-	-	GO:0006351//transcription, DNA-templated
AN0203	17.044	17.756	22.099	11.373	9.909	11.494	3.6	5.274	3.613	294	314	327	172	191	163	53	85	58	asa1	TPA: WD repeat protein (AFU_orthologue; AFUA_5G11060) [Aspergillus nidulans FGSC A4]	-	-	-	-	GO:0044424//intracellular part	-	-
AN0204	41.946	28.032	37.18	10.241	10.175	31.92	11.576	8.199	16.873	1210	829	920	259	328	757	285	221	453	dbp7	TPA: ATP-dependent RNA helicase dbp7 (EC 3.6.1.-) [Source:UniProtKB/Swiss-Prot;Acc:Q5BGX6] [Aspergillus nidulans FGSC A4]	-	-	-	-	GO:0043231//intracellular membrane-bounded organelle;GO:0043232//intracellular non-membrane-bounded organelle	GO:0003676//nucleic acid binding;GO:0032550//purine ribonucleoside binding;GO:0042623//ATPase activity, coupled	GO:0016072//rRNA metabolic process;GO:0022613//ribonucleoprotein complex biogenesis
AN0205	49.698	52.516	61.309	30.443	33.649	46.297	17.639	22.866	28.324	756	819	800	406	572	579	229	325	401	PAN6	pantoate--beta-alanine ligase [Aspergillus bombycis]	Metabolism;Metabolism;Metabolism;Metabolism	Global and overview maps;Global and overview maps;Metabolism of other amino acids;Metabolism of cofactors and vitamins	ko01100//Metabolic pathways;ko01110//Biosynthesis of secondary metabolites;ko00410//beta-Alanine metabolism;ko00770//Pantothenate and CoA biosynthesis	K01918;K01918;K01918;K01918	GO:0044444//cytoplasmic part	GO:0016881//acid-amino acid ligase activity	GO:0009108//coenzyme biosynthetic process
AN0206	57.126	56.809	87.217	41.025	39.116	53.395	18.004	29.675	42.073	1844	1880	2415	1161	1411	1417	496	895	1264	plsB	acyltransferase [Aspergillus niger]	-	-	-	-	-	GO:0008374//O-acyltransferase activity	GO:0006644//phospholipid metabolic process
AN0207	5.86	9.575	10.703	8.133	8.784	8.97	10.128	13.433	9.865	120	201	188	146	201	151	177	257	188	--	Arylsulfotransferase ASST [Aspergillus parasiticus SU-1]	-	-	-	-	-	-	-
AN0208	0.087	0.085	0.556	0.445	0.233	0.316	1.015	1.066	0.838	2	2	11	9	6	6	20	23	18	SPBC1683.12	MFS transporter [Aspergillus fischeri NRRL 181]	-	-	-	-	-	-	GO:0044763//single-organism cellular process
AN0209	3.714	7.6	4	3.546	4.263	3.094	8.373	6.956	8.935	92	193	85	77	118	63	177	161	206	amt1	TPA: ammonium transporter, high affinity (Eurofung) [Aspergillus nidulans FGSC A4]	-	-	-	-	GO:0031224//intrinsic component of membrane	GO:0005275//amine transmembrane transporter activity;GO:0015077//monovalent inorganic cation transmembrane transporter activity	GO:0007584//response to nutrient;GO:0015843//methylammonium transport;GO:0016049//cell growth
AN0210	73.401	83.632	78.076	65.498	73.688	73.092	94.46	82.906	100.495	2421	2828	2209	1894	2716	1982	2659	2555	3085	YND1	nucleoside diphosphatase [Aspergillus kawachii IFO 4308]	-	-	-	-	GO:0005798//Golgi-associated vesicle;GO:0031090//organelle membrane	GO:0017110//nucleoside-diphosphatase activity;GO:0017111//nucleoside-triphosphatase activity	GO:0006464//cellular protein modification process;GO:0009154//purine ribonucleotide catabolic process;GO:0009195//pyrimidine ribonucleoside diphosphate catabolic process
AN0211	81.229	80.201	90.97	37.822	48.099	66.502	19.801	27.737	35.627	1144	1158	1099	467	757	770	238	365	467	lea1	TPA: U2 small nuclear ribonucleoprotein A' (U2 snRNP-A') [Source:UniProtKB/Swiss-Prot;Acc:Q5BGW9] [Aspergillus nidulans FGSC A4]	Genetic Information Processing	Transcription	ko03040//Spliceosome	K11092	GO:0005684//U2-type spliceosomal complex;GO:0044423//virion part;GO:0044444//cytoplasmic part;GO:0097525//spliceosomal snRNP complex	-	-
AN0212	17.263	30.037	35.473	14.684	18.59	20.463	18.856	12.526	17.369	236	421	416	176	284	230	220	160	221	--	Pyridoxamine 5'-phosphate oxidase [Aspergillus parasiticus SU-1]	-	-	-	-	-	GO:0003824//catalytic activity	GO:0044710//single-organism metabolic process
AN0213	15.268	21.239	29.446	2.863	5.089	8.039	2.882	1.864	4.954	298	425	493	49	111	129	48	34	90	--	similar to An14g02320 [Aspergillus kawachii IFO 4308]	-	-	-	-	-	-	-
AN0214	0.208	0.135	0.565	0.184	0.165	0.309	0.298	0.272	0.819	9	6	21	7	8	11	11	11	33	--	Ankyrin-2 [Penicillium subrubescens]	-	-	-	-	-	-	-
AN0215	0	0	0	0.201	0.079	0.107	0	0	0	0	0	0	2	1	1	0	0	0	cnsM	Taurine catabolism dioxygenase TauD/TfdA [Penicillium camemberti]	-	-	-	-	-	-	GO:0044710//single-organism metabolic process
AN0216	0	0	0.244	0.239	0.063	0.17	0.164	0.075	0.15	0	0	3	3	1	2	2	1	2	PC-15	Hydroxybutyrate dehydrogenase [Rasamsonia emersonii CBS 393.64]	-	-	-	-	-	GO:0000166//nucleotide binding;GO:0016616//oxidoreductase activity, acting on the CH-OH group of donors, NAD or NADP as acceptor	GO:0044710//single-organism metabolic process
AN0217	0.067	0.065	0.078	0.532	0.775	1.054	2.889	1.926	2.434	1	1	1	7	13	13	37	27	34	pho-5	TPA: phosphate permease (AFU_orthologue; AFUA_5G01320) [Aspergillus nidulans FGSC A4]	-	-	-	-	GO:0031224//intrinsic component of membrane	GO:0005215//transporter activity	GO:0044763//single-organism cellular process
AN0218	2.197	2.188	5.549	1.305	2.171	2.394	1.234	2.449	4.525	48	49	104	25	53	43	23	50	92	SPBC543.05c	anion exchange family protein [Aspergillus fumigatus A1163]	-	-	-	-	GO:0031224//intrinsic component of membrane	GO:0015301//anion:anion antiporter activity	GO:0006820//anion transport
AN0219	5.68	5.915	8.411	3.983	3.572	4.295	1.844	3.45	2.598	148	158	188	91	104	92	41	84	63	SNOG_11806	TPA: SET domain protein (AFU_orthologue; AFUA_4G09180) [Aspergillus nidulans FGSC A4]	-	-	-	-	-	-	-
AN0220	0	0	0	0	0	0	0	0	0	0	0	0	0	0	0	0	0	0	--	predicted protein [Aspergillus nidulans FGSC A4]	-	-	-	-	-	-	-
AN0221	1.305	2.025	1.383	0.406	0.69	0.649	0.139	0.254	0.446	22	35	20	6	13	9	2	4	7	Chit1	glycoside hydrolase [Phialocephala scopiformis]	-	-	-	-	-	GO:0004553//hydrolase activity, hydrolyzing O-glycosyl compounds	GO:0006026//aminoglycan catabolic process;GO:0044238//primary metabolic process
AN0223	0	0	0	0	0	0	0	0	0.065	0	0	0	0	0	0	0	0	1	aclZ	Zn(2)-C6 fungal-type DNA-binding domain [Aspergillus oryzae]	-	-	-	-	GO:0043231//intracellular membrane-bounded organelle	GO:0001071//nucleic acid binding transcription factor activity;GO:0046914//transition metal ion binding	GO:0006355//regulation of transcription, DNA-templated
AN0224	31.296	42.058	104.777	23.958	27.911	46.22	8.286	19.487	26.084	593	817	1703	398	591	720	134	345	460	aclJ	TPA: membrane dipeptidase GliJ (AFU_orthologue; AFUA_6G09650) [Aspergillus nidulans FGSC A4]	-	-	-	-	-	GO:0008238//exopeptidase activity;GO:0043169//cation binding	-
AN0225	47.588	53.053	82.463	155.465	159.503	196.744	208.489	266.928	247.21	3246	3710	4825	9297	12158	11033	12137	17012	15694	ABC7	TPA: ABC bile acid transporter (Eurofung) [Aspergillus nidulans FGSC A4]	-	-	-	-	GO:0031224//intrinsic component of membrane	GO:0015405//P-P-bond-hydrolysis-driven transmembrane transporter activity;GO:0017111//nucleoside-triphosphatase activity;GO:0032550//purine ribonucleoside binding	GO:0044763//single-organism cellular process;GO:0051234//establishment of localization
AN0226	40.778	43.865	73.16	159.67	140.398	154.643	428.047	359.932	459.867	603	665	928	2070	2320	1880	5402	4973	6329	CDC34	ubiquitin conjugating enzyme [Aspergillus niger]	Genetic Information Processing	Folding, sorting and degradation	ko04120//Ubiquitin mediated proteolysis	K02207	GO:0031461//cullin-RING ubiquitin ligase complex;GO:0043231//intracellular membrane-bounded organelle	GO:0019787//ubiquitin-like protein transferase activity;GO:0046983//protein dimerization activity	GO:0016567//protein ubiquitination;GO:0043161//proteasome-mediated ubiquitin-dependent protein catabolic process;GO:0044772//mitotic cell cycle phase transition
AN0227	24.274	26.116	45.136	15.294	13.388	18.093	4.9	6.829	6.3	563	621	898	311	347	345	97	148	136	--	predicted protein [Aspergillus nidulans FGSC A4]	-	-	-	-	-	-	-
AN0228	80.566	80.505	73.446	39.424	41.629	45.572	17.468	21.59	14.247	3275	3355	2561	1405	1891	1523	606	820	539	mcm6	DNA replication licensing factor Mcm6 [Aspergillus niger]	Cellular Processes;Cellular Processes;Genetic Information Processing	Cell growth and death;Cell growth and death;Replication and repair	ko04111//Cell cycle - yeast;ko04113//Meiosis - yeast;ko03030//DNA replication	K02542;K02542;K02542	GO:0000785//chromatin;GO:0036387//pre-replicative complex;GO:0043231//intracellular membrane-bounded organelle;GO:0043234//protein complex;GO:0044444//cytoplasmic part	GO:0004003//ATP-dependent DNA helicase activity;GO:0032550//purine ribonucleoside binding;GO:0043565//sequence-specific DNA binding;GO:0043566//structure-specific DNA binding	GO:0000724//double-strand break repair via homologous recombination;GO:0022616//DNA strand elongation;GO:0032508//DNA duplex unwinding;GO:0033260//nuclear DNA replication;GO:1902299//pre-replicative complex assembly involved in cell cycle DNA replication
AN0229	490.601	529.276	582.496	316.357	323.95	307.703	198.176	247.971	235.339	19919	22031	20287	11261	14698	10271	6867	9407	8893	RSN1	DUF221 domain protein [Aspergillus ochraceoroseus]	-	-	-	-	-	-	-
AN0230	5.177	5.302	5.28	2.362	1.853	2.046	3.488	2.216	2.642	40	42	35	16	16	13	23	16	19	--	O-aminophenol oxidase [Aspergillus udagawae]	-	-	-	-	-	-	-
AN0231	1.542	1.588	0.799	0.586	0.383	0.417	0.502	0.55	0.46	18	19	8	6	5	4	5	6	5	ivoB	tyrosinase P [Aspergillus terreus]	Metabolism;Metabolism;Metabolism	Global and overview maps;Global and overview maps;Amino acid metabolism	ko01100//Metabolic pathways;ko01110//Biosynthesis of secondary metabolites;ko00350//Tyrosine metabolism	K00505;K00505;K00505	-	-	-
AN0232	130.359	203.812	236.263	88.251	106.248	130.843	38.021	55.105	60.056	1390	2228	2161	825	1266	1147	346	549	596	SPCPB16A4.05c	CobW/P47K family protein [Aspergillus rambellii]	-	-	-	-	GO:0043231//intracellular membrane-bounded organelle;GO:0044444//cytoplasmic part	GO:0016811//hydrolase activity, acting on carbon-nitrogen (but not peptide) bonds, in linear amides;GO:0017111//nucleoside-triphosphatase activity;GO:0032550//purine ribonucleoside binding;GO:0046914//transition metal ion binding;GO:0046983//protein dimerization activity	GO:0019627//urea metabolic process
AN0233	10.83	15.375	23.497	9.275	8.898	12.094	1.671	4.991	6.336	281	409	523	211	258	258	37	121	153	HGT1	beta-glucosidase H [Aspergillus bombycis]	-	-	-	-	GO:0031224//intrinsic component of membrane	GO:0022857//transmembrane transporter activity	GO:0044763//single-organism cellular process;GO:0044765//single-organism transport
AN0234	14.148	16.273	14.682	11.101	12.88	13.628	16.482	9.803	13.708	173	204	154	119	176	137	172	112	156	SPAC977.15	dienelactone hydrolase [Aspergillus ruber CBS 135680]	-	-	-	-	-	GO:0016616//oxidoreductase activity, acting on the CH-OH group of donors, NAD or NADP as acceptor;GO:0048037//cofactor binding	GO:0044710//single-organism metabolic process
AN0235	67.96	80.762	72.661	52.403	53.375	66.583	29.592	41.514	40.145	2812	3426	2579	1901	2468	2265	1045	1605	1546	ppk4	TPA: serine-threonine kinase and endoribonuclease (Eurofung) [Aspergillus nidulans FGSC A4]	Genetic Information Processing	Folding, sorting and degradation	ko04141//Protein processing in endoplasmic reticulum	K08852	GO:0031227//intrinsic component of endoplasmic reticulum membrane	GO:0004519//endonuclease activity;GO:0004672//protein kinase activity;GO:0032550//purine ribonucleoside binding;GO:0046983//protein dimerization activity	GO:0006396//RNA processing;GO:0007165//signal transduction;GO:0019751//polyol metabolic process;GO:0042981//regulation of apoptotic process;GO:0046777//protein autophosphorylation;GO:0051259//protein oligomerization;GO:0051704//multi-organism process;GO:0071555//cell wall organization;GO:0090501//RNA phosphodiester bond hydrolysis
AN0237	29.411	25.035	27.112	9.604	10.352	21.47	5.478	5.77	8.842	1233	1076	975	353	485	740	196	226	345	--	ribosome biogenesis protein Urb1 [Aspergillus nomius NRRL 13137]	-	-	-	-	GO:0043231//intracellular membrane-bounded organelle;GO:0043232//intracellular non-membrane-bounded organelle;GO:0044444//cytoplasmic part	-	GO:0000460//maturation of 5.8S rRNA
AN0239	23.484	33.333	40.629	31.635	40.772	35.047	10.179	29.915	20.08	2287	3328	3394	2701	4437	2806	846	2722	1820	lvs1	TPA: Beige/BEACH domain protein (AFU_orthologue; AFUA_5G09220) [Aspergillus nidulans FGSC A4]	-	-	-	-	-	-	-
AN0240	3044	3153.63	2940.12	2700.76	2583.97	2834.61	1456.49	1851.86	1900.79	49185	52241	40751	38259	46657	37655	20085	27958	28585	FOXG_03074	TPA: transaldolase (AFU_orthologue; AFUA_5G09230) [Aspergillus nidulans FGSC A4]	Metabolism;Metabolism;Metabolism;Metabolism;Metabolism;Metabolism	Global and overview maps;Global and overview maps;Global and overview maps;Global and overview maps;Global and overview maps;Carbohydrate metabolism	ko01100//Metabolic pathways;ko01110//Biosynthesis of secondary metabolites;ko01130//Biosynthesis of antibiotics;ko01230//Biosynthesis of amino acids;ko01200//Carbon metabolism;ko00030//Pentose phosphate pathway	K00616;K00616;K00616;K00616;K00616;K00616	GO:0043231//intracellular membrane-bounded organelle;GO:0044444//cytoplasmic part	GO:0016744//transferase activity, transferring aldehyde or ketonic groups	GO:0006739//NADP metabolic process;GO:0071396//cellular response to lipid
AN0241	1132.58	1136.85	1204.15	2756.76	2795.05	2385.69	1734.74	2046.52	1807.53	10524	10830	9598	22458	29023	18225	13757	17768	15632	sodA	RecName: Full=Superoxide dismutase [Cu-Zn]	Cellular Processes;Organismal Systems	Transport and catabolism;Aging	ko04146//Peroxisome;ko04213//Longevity regulating pathway - multiple species	K04565;K04565	GO:0031970//organelle envelope lumen;GO:0043231//intracellular membrane-bounded organelle;GO:0044444//cytoplasmic part	GO:0003824//catalytic activity;GO:0016209//antioxidant activity;GO:0046914//transition metal ion binding	GO:0000303//response to superoxide;GO:0001324//age-dependent response to oxidative stress involved in chronological cell aging;GO:0006801//superoxide metabolic process;GO:0009267//cellular response to starvation;GO:0031324//negative regulation of cellular metabolic process;GO:0031647//regulation of protein stability;GO:0036003//positive regulation of transcription from RNA polymerase II promoter …
AN0242	118.082	180.455	141.783	88.886	108.588	121.328	22.844	50.196	47.362	4270	6690	4398	2818	4388	3607	705	1696	1594	snd1	nuclease domain-containing protein [Aspergillus ochraceoroseus]	-	-	-	-	GO:0031332//RNAi effector complex;GO:0044444//cytoplasmic part	GO:0016787//hydrolase activity	GO:0016458//gene silencing
AN0243	113.685	137.708	147.079	122.942	143.351	146.463	75.571	100.019	92.554	2332	2896	2588	2211	3286	2470	1323	1917	1767	SEC14	phosphatidylinositol transporter [Aspergillus fumigatus Af293]	-	-	-	-	-	-	-
AN0244	34.25	38.612	42.243	26.55	27.02	29.213	9.979	17.238	11.809	2035	2352	2153	1383	1794	1427	506	957	653	VPS8	vacuolar assembly/sorting protein [Aspergillus oryzae 3.042]	Cellular Processes	Transport and catabolism	ko04138//Autophagy - yeast	K20178	GO:0005768//endosome;GO:0043234//protein complex	GO:0019899//enzyme binding	GO:0006605//protein targeting;GO:0032509//endosome transport via multivesicular body sorting pathway
AN0244-uORF	0	0	0	0	0	0	0	0	0	0	0	0	0	0	0	0	0	0	--	-	-	-	-	-	-	-	-
AN0245	22.856	17.873	25.606	26.07	21.701	18.659	23.104	25.374	17.315	590	473	567	590	626	396	509	612	416	SPBC21B10.07	fungal 134-beta-D-glucanase [Aspergillus parasiticus SU-1]	-	-	-	-	-	-	GO:0044238//primary metabolic process
AN0246	19.554	34.112	60.58	6.129	7.402	8.521	13.582	7.377	7.95	695	1243	1847	191	294	249	412	245	263	rumi	glycosyltransferase family 90 protein [Aspergillus carbonarius ITEM 5010]	-	-	-	-	-	-	-
AN0247	98.136	64.807	69.91	14.736	18.652	60.911	17.79	12.141	27.947	3988	2700	2437	525	847	2035	617	461	1057	KRE33	UPF0202 protein KRE33 [Aspergillus lentulus]	Genetic Information Processing	Translation	ko03008//Ribosome biogenesis in eukaryotes	K14521	GO:0030684//preribosome;GO:0043231//intracellular membrane-bounded organelle;GO:0043232//intracellular non-membrane-bounded organelle	GO:0016407//acetyltransferase activity	GO:0009267//cellular response to starvation;GO:0010948//negative regulation of cell cycle process;GO:0042254//ribosome biogenesis
AN0248	23.729	56.427	28.662	11.059	16.92	18.894	7.155	7.682	11.108	443	1080	459	181	353	290	114	134	193	DDB_G0275025	TPA: PDI related protein A (Eurofung) [Aspergillus nidulans FGSC A4]	Genetic Information Processing	Folding, sorting and degradation	ko04141//Protein processing in endoplasmic reticulum	K09584	GO:0000322//storage vacuole	GO:0015036//disulfide oxidoreductase activity;GO:0016671//oxidoreductase activity, acting on a sulfur group of donors, disulfide as acceptor;GO:0016864//intramolecular oxidoreductase activity, transposing S-S bonds	GO:0019725//cellular homeostasis;GO:0044267//cellular protein metabolic process;GO:0044710//single-organism metabolic process
AN0249	8.676	14.709	17.927	8.069	9.729	10.507	1.701	5.021	3.801	233	405	413	190	292	232	39	126	95	--	TPA: F-box domain protein (AFU_orthologue; AFUA_1G05330) [Aspergillus nidulans FGSC A4]	-	-	-	-	-	-	-
AN0250	5.275	5.268	11.274	3.391	4.571	7.333	1.128	3.764	4.138	126	129	231	71	122	144	23	84	92	qa-y	MFS sugar transporter [Aspergillus rambellii]	-	-	-	-	GO:0031224//intrinsic component of membrane	GO:0015146//pentose transmembrane transporter activity	GO:0015750//pentose transport;GO:0044763//single-organism cellular process
AN0251	0.984	0.668	0.499	0.293	0.651	0.469	0.15	0.458	0.184	23	16	10	6	17	9	3	10	4	MIMI_R260	TPA: DnaJ domain protein (AFU_orthologue; AFUA_1G03520) [Aspergillus nidulans FGSC A4]	-	-	-	-	-	-	-
AN0252	1387.79	1395.92	1181.17	1012.99	1037.11	1036.63	836.478	874.061	768.591	19158	19756	13987	12260	15999	11765	9855	11274	9875	ATP3	ATP synthase subunit gamma [Aspergillus niger CBS 513.88]	Metabolism;Metabolism	Global and overview maps;Energy metabolism	ko01100//Metabolic pathways;ko00190//Oxidative phosphorylation	K02136;K02136	GO:0000275//mitochondrial proton-transporting ATP synthase complex, catalytic core F(1)	GO:0015078//hydrogen ion transmembrane transporter activity;GO:0019829//cation-transporting ATPase activity	GO:0006754//ATP biosynthetic process;GO:0006818//hydrogen transport
AN0253	101.476	128.801	130.584	74.329	91.048	127.116	110.669	84.181	94.163	3784	4924	4177	2430	3794	3897	3522	2933	3268	TOP1	TPA: Topoisomerase I [Source:UniProtKB/TrEMBL;Acc:Q875K2] [Aspergillus nidulans FGSC A4]	-	-	-	-	GO:0043231//intracellular membrane-bounded organelle;GO:0043232//intracellular non-membrane-bounded organelle;GO:0043234//protein complex;GO:0044444//cytoplasmic part	GO:0003676//nucleic acid binding;GO:0003916//DNA topoisomerase activity;GO:0008094//DNA-dependent ATPase activity	GO:0006325//chromatin organization;GO:0006342//chromatin silencing;GO:0006354//DNA-templated transcription, elongation;GO:0006360//transcription from RNA polymerase I promoter;GO:0022402//cell cycle process;GO:0022616//DNA strand elongation;GO:0040023//establishment of nucleus localization
AN0254	118.649	138.131	152.978	89.326	96.465	98.787	51.844	76.524	64.441	2821	3367	3120	1862	2563	1931	1052	1700	1426	--	NAD dependent epimerase/dehydratase family protein [Aspergillus fischeri NRRL 181]	-	-	-	-	-	GO:0048037//cofactor binding	GO:0008152//metabolic process
AN0255	31.356	37.601	58.106	40.893	42.491	42.309	25.02	38.25	29.102	558	686	887	638	845	619	380	636	482	vts1	Vta1 like [Aspergillus parasiticus SU-1]	Cellular Processes	Transport and catabolism	ko04144//Endocytosis	K12199	-	-	-
AN0256	14.25	19.745	35.189	22.995	24.59	26.806	4.951	13.774	8.397	516	733	1093	730	995	798	153	466	283	palB	PALB [Aspergillus nidulans]	-	-	-	-	GO:0044464//cell part	GO:0016787//hydrolase activity	GO:0019538//protein metabolic process
AN0257	28.842	42.027	47.27	41.585	51.115	52.409	7.767	28.831	16.593	409	611	575	517	810	611	94	382	219	ANT1	Mitochondrial carrier protein [Aspergillus parasiticus SU-1]	-	-	-	-	GO:0031231//intrinsic component of peroxisomal membrane	GO:0015216//purine nucleotide transmembrane transporter activity	GO:0006996//organelle organization;GO:0009062//fatty acid catabolic process;GO:0015711//organic anion transport
AN0258	55.345	61.177	80.809	27.004	33.967	52.024	21.738	21.517	29.274	713	808	893	305	489	551	239	259	351	lcl3	nuclease domain protein [Aspergillus fumigatus var. RP-2014] [Aspergillus fumigatus]	-	-	-	-	-	GO:0016787//hydrolase activity	-
AN0259	133.639	133.942	163.845	121.346	134.84	123.832	48.208	86.782	55.58	1780	1829	1872	1417	2007	1356	548	1080	689	ADK2	TPA: adenylate kinase 2 (AFU_orthologue; AFUA_1G03420) [Aspergillus nidulans FGSC A4]	Metabolism;Metabolism;Metabolism;Metabolism;Metabolism	Global and overview maps;Global and overview maps;Global and overview maps;Nucleotide metabolism;Metabolism of cofactors and vitamins	ko01100//Metabolic pathways;ko01110//Biosynthesis of secondary metabolites;ko01130//Biosynthesis of antibiotics;ko00230//Purine metabolism;ko00730//Thiamine metabolism	K00939;K00939;K00939;K00939;K00939	-	GO:0019205//nucleobase-containing compound kinase activity;GO:0032550//purine ribonucleoside binding	GO:0009117//nucleotide metabolic process
AN0260	70.007	73.475	67.397	46.665	61.004	51.653	4.854	18.492	10.37	1487	1600	1228	869	1448	902	88	367	205	5F3.150	TPA: Subunit of DNA primase (Eurofung) [Aspergillus nidulans FGSC A4]	Metabolism;Metabolism;Metabolism;Genetic Information Processing	Global and overview maps;Nucleotide metabolism;Nucleotide metabolism;Replication and repair	ko01100//Metabolic pathways;ko00230//Purine metabolism;ko00240//Pyrimidine metabolism;ko03030//DNA replication	K02685;K02685;K02685;K02685	GO:0012505//endomembrane system;GO:0043231//intracellular membrane-bounded organelle;GO:0043234//protein complex;GO:0044444//cytoplasmic part	GO:0003899//DNA-directed RNA polymerase activity	GO:0006281//DNA repair
AN0261	183.352	274.519	210.22	111.768	140.006	135.468	43.923	68.133	57.518	5576	8559	5484	2980	4758	3387	1140	1936	1628	sec23	TPA: Protein transport protein sec23 [Source:UniProtKB/Swiss-Prot;Acc:Q5BGR9] [Aspergillus nidulans FGSC A4]	Genetic Information Processing	Folding, sorting and degradation	ko04141//Protein processing in endoplasmic reticulum	K14006	-	-	-
AN0262	2233.95	1922.82	1805.77	1474.5	1509.13	1567.56	1400.49	1359.03	1388.62	28671	25300	19880	16591	21644	16540	15340	16297	16587	rpl-12	TPA: 60S ribosomal protein L12 (AFU_orthologue; AFUA_1G03390) [Aspergillus nidulans FGSC A4]	Genetic Information Processing	Translation	ko03010//Ribosome	K02870	GO:0030529//intracellular ribonucleoprotein complex	GO:0005198//structural molecule activity	GO:0010467//gene expression
AN0263	5.555	6.904	2.702	1.794	2.485	1.067	3.253	1.127	2.439	77.22	98.39	32.22	21.86	38.61	12.19	38.6	14.64	31.56	--	Metacaspase-1 [Talaromyces marneffei PM1]	-	-	-	-	-	GO:0001071//nucleic acid binding transcription factor activity;GO:0003824//catalytic activity	GO:0006310//DNA recombination;GO:0010468//regulation of gene expression
AN0264	0	0.228	0	0	0	0	0.409	0.249	0	0	2.01	0	0	0	0	3	2	0	--	predicted protein [Aspergillus nidulans FGSC A4]	-	-	-	-	-	-	-
AN0265	27.757	27.176	49.756	13.975	11.592	18.188	3.794	9.28	12.394	1860	1866.99	2860	821	868	1002	217	581	773	SEC	UDP-N-acetylglucosaminyltransferase [Aspergillus luchuensis]	-	-	-	-	-	GO:0016740//transferase activity	-
AN0266	38.51	41.145	61.481	46.752	48.96	52.425	50.716	53.693	58.736	839	919	1149	893	1192	939	943	1093	1191	--	hypothetical protein AN0266.2 [Aspergillus nidulans FGSC A4]	-	-	-	-	GO:0044424//intracellular part	-	-
AN0267	52.417	49.231	52.221	37.168	38.416	29.797	24.968	19.477	18.467	674	649	576	419	552	315	274	234	221	mlc-4	calmodulin [Aspergillus kawachii IFO 4308]	-	-	-	-	GO:0032155//cell division site part;GO:0043231//intracellular membrane-bounded organelle;GO:0044444//cytoplasmic part	GO:0008092//cytoskeletal protein binding;GO:0046872//metal ion binding	GO:0000915//actomyosin contractile ring assembly
AN0268	76.294	95.487	80.17	25.275	31.769	33.352	2.273	12.393	6.852	2596	3331	2340	754	1208	933	66	394	217	mesA	RecName: Full=Protein mesA	-	-	-	-	GO:0005933//cellular bud;GO:0016020//membrane;GO:0043231//intracellular membrane-bounded organelle;GO:0044444//cytoplasmic part	-	GO:0000281//mitotic cytokinesis;GO:0007163//establishment or maintenance of cell polarity;GO:0008104//protein localization;GO:0030447//filamentous growth;GO:0051641//cellular localization
AN0270	46.095	51.73	54.137	77.886	72.109	56.57	39.522	76.023	38.086	671	772	676	994	1173	677	491	1034	516	SPAC6F6.11c	pyridoxine kinase [Aspergillus fischeri NRRL 181]	Metabolism;Metabolism	Global and overview maps;Metabolism of cofactors and vitamins	ko01100//Metabolic pathways;ko00750//Vitamin B6 metabolism	K00868;K00868	-	GO:0016301//kinase activity	GO:0042823//pyridoxal phosphate biosynthetic process
AN0271	232.279	248.253	183.806	122.328	166.796	113.359	39.283	64.339	39.27	2612	2862	1773	1206	2096	1048	377	676	411	dut-1	TPA: dUTPase (Dut), putaive (AFU_orthologue; AFUA_1G02890) [Aspergillus nidulans FGSC A4]	Metabolism;Metabolism	Global and overview maps;Nucleotide metabolism	ko01100//Metabolic pathways;ko00240//Pyrimidine metabolism	K01520;K01520	GO:0043231//intracellular membrane-bounded organelle;GO:0044444//cytoplasmic part	GO:0047429//nucleoside-triphosphate diphosphatase activity	GO:0009155//purine deoxyribonucleotide catabolic process;GO:0009213//pyrimidine deoxyribonucleoside triphosphate catabolic process
AN0272	27.275	41.86	53.404	17.523	21.817	29.384	6.066	9.293	7.655	490	771	823	276	438	434	93	156	128	Acad11	TPA: Phosphotransferase enzyme family domain protein (AFU_orthologue; AFUA_1G02880) [Aspergillus nidulans FGSC A4]	-	-	-	-	-	GO:0016740//transferase activity	-
AN0273	44.005	48.325	56.066	43.877	44.834	44.982	22.733	46.7	44.885	1184	1333	1294	1035	1348	995	522	1174	1124	--	C2H2 finger domain transcription factor [Aspergillus oryzae RIB40]	-	-	-	-	-	-	-
AN0274	4.768	4.572	6.878	21.387	15.911	12.878	12.121	26.036	15.978	59	58	73	232	220	131	128	301	184	TRI6	C2H2 type zinc finger domain protein [Aspergillus niger CBS 513.88]	-	-	-	-	-	GO:0046914//transition metal ion binding;GO:0097159//organic cyclic compound binding	-
AN0275	9.539	9.896	14.978	14.466	16.481	17.438	8.012	14.164	12.975	173	184	233	230	334	260	124	240	219	ctns	TPA: lysosomal L-cystine transporter (Eurofung) [Aspergillus nidulans FGSC A4]	-	-	-	-	GO:0043231//intracellular membrane-bounded organelle	GO:0000099//sulfur amino acid transmembrane transporter activity	GO:0000101//sulfur amino acid transport
AN0276	37.248	30.163	36.019	27.166	25.343	21.435	8.296	14.904	12.166	1431	1188	1187	915	1088	677	272	535	435	--	UbiA prenyltransferase family protein [Aspergillus parasiticus SU-1]	-	-	-	-	-	-	-
AN0278	870.195	710.498	757.128	665.646	685.389	678.336	761.254	699.315	734.356	7727	6468	5767	5182	6801	4952	5769	5802	6069	RPL29	60S ribosomal protein L29 [Penicillium subrubescens]	Genetic Information Processing	Translation	ko03010//Ribosome	K02905	GO:0015934//large ribosomal subunit	GO:0005198//structural molecule activity	GO:0006412//translation
AN0279	26.861	29.23	65.105	17.463	21.453	24.72	12.896	12.362	10.186	493	550	1025	281	440	373	202	212	174	rca-1	FlbD [Aspergillus nidulans]	-	-	-	-	-	GO:0005488//binding	GO:0000003//reproduction;GO:0043934//sporulation;GO:0048646//anatomical structure formation involved in morphogenesis
AN0280	2.158	2.551	4.403	1.704	1.709	1.616	1.119	1.288	1.873	52	63	91	36	46	32	23	29	42	xylS	glycoside hydrolase family 31 protein [Aspergillus carbonarius ITEM 5010]	-	-	-	-	-	GO:0005488//binding;GO:0016798//hydrolase activity, acting on glycosyl bonds	GO:0044238//primary metabolic process
AN0281	42.486	40.204	48.275	29.4	31.11	35.838	12.333	22.941	24.805	1106	1073	1078	671	905	767	274	558	601	cdc16	mitotic check point protein (Bub2) [Aspergillus niger CBS 513.88]	Cellular Processes	Cell growth and death	ko04111//Cell cycle - yeast	K02179	GO:0005816//spindle pole body;GO:0043231//intracellular membrane-bounded organelle;GO:0044444//cytoplasmic part	GO:0008047//enzyme activator activity	GO:0001100//negative regulation of exit from mitosis;GO:0010974//negative regulation of barrier septum assembly;GO:0043087//regulation of GTPase activity
AN0282	8.948	7.467	11.859	4.075	3.166	3.973	2.193	2.622	2.669	263	225	299	105	104	96	55	72	73	--	RNA recognition motif a.k.a RRM RBD or RNP domain protein [Aspergillus parasiticus SU-1]	-	-	-	-	-	GO:0097159//organic cyclic compound binding	-
AN0283	0	0	0	0	0	0	0	0	0.158	0	0	0	0	0	0	0	0	1	--	hypothetical protein AN0283.2 [Aspergillus nidulans FGSC A4]	-	-	-	-	-	-	-
AN0284	0.087	0.085	0.203	0.595	0.156	0.317	0	0	0.093	1	1	2	6	2	3	0	0	1	mdr3	MFS multidrug transporter [Aspergillus fumigatus Af293]	-	-	-	-	-	-	-
AN0285	146.108	191.143	264.325	116.684	126.251	177.241	113.886	89.908	147.453	1861	2496	2888	1303	1797	1856	1238	1070	1748	SPCC16C4.10	6-phosphogluconolactonase [Aspergillus niger CBS 513.88]	Metabolism;Metabolism;Metabolism;Metabolism;Metabolism	Global and overview maps;Global and overview maps;Global and overview maps;Global and overview maps;Carbohydrate metabolism	ko01100//Metabolic pathways;ko01110//Biosynthesis of secondary metabolites;ko01130//Biosynthesis of antibiotics;ko01200//Carbon metabolism;ko00030//Pentose phosphate pathway	K01057;K01057;K01057;K01057;K01057	GO:0044444//cytoplasmic part	GO:0052689//carboxylic ester hydrolase activity	GO:0006739//NADP metabolic process
AN0286	26.289	32.388	30.95	22.394	24.157	22.207	36.336	26.305	27.207	707	893	714	528	726	491	834	661	681	--	6-phosphogluconolactonase [Aspergillus luchuensis]	-	-	-	-	-	-	-
AN0287	11.126	13.316	17.748	40.954	28.953	35.443	291.869	111.356	157.05	467	573	639	1507	1358	1223	10455	4367	6135	iqw1	TPA: WD repeat-containing protein (AFU_orthologue; AFUA_1G02990) [Aspergillus nidulans FGSC A4]	-	-	-	-	-	-	-
AN0288	38.01	29.232	37.805	24.509	21.509	28.756	31.665	23.515	26.109	865	682	738	489	547	538	615	500	553	--	SET domain protein [Aspergillus parasiticus SU-1]	-	-	-	-	-	-	-
AN0289	65.536	71.272	83.845	66.832	61.255	71.588	49.697	56.435	52.609	2001	2231	2196	1789	2090	1797	1295	1610	1495	cwc22	RecName: Full=Pre-mRNA-splicing factor cwc22	-	-	-	-	GO:0005684//U2-type spliceosomal complex	GO:0003676//nucleic acid binding	GO:0006396//RNA processing
AN0290	175.863	240.272	240.386	164.527	179.269	166.569	84.33	128.515	105.559	2336	3272	2739	1916	2661	1819	956	1595	1305	cap2	TPA: F-actin-capping protein subunit beta [Source:UniProtKB/Swiss-Prot;Acc:Q5BGP0] [Aspergillus nidulans FGSC A4]	Cellular Processes	Transport and catabolism	ko04144//Endocytosis	K10365	GO:0015629//actin cytoskeleton;GO:0030427//site of polarized growth;GO:0043231//intracellular membrane-bounded organelle;GO:0043234//protein complex;GO:0044430//cytoskeletal part;GO:0044444//cytoplasmic part;GO:0060187//cell pole	GO:0003779//actin binding	GO:0000916//actomyosin contractile ring contraction;GO:0040007//growth;GO:0051693//actin filament capping
AN0291	20.879	31.602	22.382	16.424	24.375	23.207	9.42	16.952	16.374	174	270	160	120	227	159	67	132	127	--	Mediator complex, subunit Med11 [Aspergillus oryzae]	-	-	-	-	GO:0043234//protein complex	GO:0001076//transcription factor activity, RNA polymerase II transcription factor binding	GO:0006355//regulation of transcription, DNA-templated
AN0292	77.337	86.58	78.268	54.715	65.375	75.232	20.985	37.292	29.288	2457	2820	2133	1524	2321	1965	569	1107	866	taf5	transcription initiation factor TFIID subunit [Aspergillus rambellii]	Genetic Information Processing	Transcription	ko03022//Basal transcription factors	K03130	GO:0044444//cytoplasmic part;GO:0070461//SAGA-type complex	GO:0008135//translation factor activity, RNA binding;GO:0032182//ubiquitin-like protein binding	GO:0006351//transcription, DNA-templated;GO:0006412//translation;GO:0010468//regulation of gene expression;GO:0016570//histone modification
AN0293	17.901	26.581	46.456	38.105	34.997	37.03	56.98	40.392	47.472	314	478	699	586	686	534	853	662	775	ppe1	TPA: Protein phosphatase methylesterase 1 (PME-1)(EC 3.1.1.-) [Source:UniProtKB/Swiss-Prot;Acc:Q5BGN7] [Aspergillus nidulans FGSC A4]	-	-	-	-	GO:0000314//organellar small ribosomal subunit;GO:0043231//intracellular membrane-bounded organelle	GO:0005198//structural molecule activity;GO:0016788//hydrolase activity, acting on ester bonds	GO:0008214//protein dealkylation
AN0294	14.826	20.274	47.695	57.744	46.352	41.261	268.17	137.389	249.284	316	443	872	1079	1104	723	4878	2736	4945	SPAC23C11.06c	TPA: mitochondrial integral membrane protein (AFU_orthologue; AFUA_1G03090) [Aspergillus nidulans FGSC A4]	-	-	-	-	GO:0044424//intracellular part	-	-
AN0295	33.405	52.917	89.76	68.793	71.515	74.293	55.568	62.361	56.211	915	1486	2109	1652	2189	1673	1299	1596	1433	npl4	TPA: Nuclear protein localization protein 4 [Source:UniProtKB/Swiss-Prot;Acc:Q5BGN5] [Aspergillus nidulans FGSC A4]	Genetic Information Processing	Folding, sorting and degradation	ko04141//Protein processing in endoplasmic reticulum	K14015	GO:0000836//Hrd1p ubiquitin ligase complex	GO:0043130//ubiquitin binding	GO:0006515//misfolded or incompletely synthesized protein catabolic process;GO:0006886//intracellular protein transport;GO:0007052//mitotic spindle organization;GO:0016075//rRNA catabolic process;GO:0043161//proteasome-mediated ubiquitin-dependent protein catabolic process;GO:0048522//positive regulation of cellular process
AN0296	25.097	34.17	38.705	22.662	25.032	27.135	13.682	22.01	17.977	288	402	381	228	321	256	134	236	192	--	similar to An14g03600 [Aspergillus luchuensis]	-	-	-	-	-	-	-
AN0297	57.389	81.674	132.01	499.91	493.536	413.112	113.878	245.078	184.461	708	1033	1397	5407	6804	4190	1199	2825	2118	ALTA7	benzoquinone reductase [Aspergillus aculeatus ATCC 16872]	Metabolism;Metabolism	Global and overview maps;Metabolism of cofactors and vitamins	ko01110//Biosynthesis of secondary metabolites;ko00130//Ubiquinone and other terpenoid-quinone biosynthesis	K03809;K03809	GO:0043231//intracellular membrane-bounded organelle;GO:0044444//cytoplasmic part	GO:0003824//catalytic activity;GO:0005515//protein binding;GO:0032553//ribonucleotide binding	GO:0006342//chromatin silencing;GO:0044710//single-organism metabolic process
AN0298	45.582	44.113	63.731	62.355	57.965	55.568	49.881	50.752	47.714	893	886	1071	1071	1269	895	834	929	870	yth1	TPA: mRNA 3'-end-processing protein yth1 [Source:UniProtKB/Swiss-Prot;Acc:Q5BGN2] [Aspergillus nidulans FGSC A4]	Genetic Information Processing	Translation	ko03015//mRNA surveillance pathway	K14404	GO:0005849//mRNA cleavage factor complex;GO:0044444//cytoplasmic part	GO:0003676//nucleic acid binding;GO:0046914//transition metal ion binding	GO:0031124//mRNA 3'-end processing
AN0299	112.855	102.425	139.729	67.765	77.716	78.576	72.273	68.583	58.189	1740	1619	1848	916	1339	996	951	988	835	CHI1	glycoside hydrolase family 18 protein [Aspergillus carbonarius ITEM 5010]	Metabolism;Metabolism	Global and overview maps;Carbohydrate metabolism	ko01100//Metabolic pathways;ko00520//Amino sugar and nucleotide sugar metabolism	K01183;K01183	-	GO:0004553//hydrolase activity, hydrolyzing O-glycosyl compounds	GO:0006026//aminoglycan catabolic process;GO:0044238//primary metabolic process
AN0300	482.286	1279.33	172.079	409.75	831.863	78.295	30.015	275.78	18.385	9583	26061	2933	7138	18471	1279	509	5120	340	SPAC186.03	TPA: asparaginase, aspartic hydroxamate res. (Eurofung) [Aspergillus nidulans FGSC A4]	Metabolism;Metabolism;Metabolism;Metabolism	Global and overview maps;Global and overview maps;Amino acid metabolism;Metabolism of other amino acids	ko01100//Metabolic pathways;ko01110//Biosynthesis of secondary metabolites;ko00250//Alanine, aspartate and glutamate metabolism;ko00460//Cyanoamino acid metabolism	K01424;K01424;K01424;K01424	-	GO:0016811//hydrolase activity, acting on carbon-nitrogen (but not peptide) bonds, in linear amides	GO:0009066//aspartate family amino acid metabolic process
AN0301	21.189	29.166	83.496	5.393	8.345	14.324	3.129	6.981	5.503	484	683	1636	108	213	269	61	149	117	--	Pc15g00880 [Penicillium rubens Wisconsin 54-1255]	-	-	-	-	-	-	-
AN0302	9.015	6.647	5.554	3.302	2.86	4.071	0.707	1.839	1.814	299	226	158	96	106	111	20	57	56	DSF2	cell cycle inhibitor Nif1 [Aspergillus kawachii IFO 4308]	-	-	-	-	-	-	-
AN0303	35.637	36.192	49.303	68.743	59.137	58.773	88.916	70.167	83.618	680	708	807	1150	1261	922	1448	1251	1485	--	similar to An01g05410 [Aspergillus niger]	-	-	-	-	GO:0044424//intracellular part	-	-
AN0304	8.615	12.556	16.046	28.462	30.925	34.989	20.421	27.555	28.567	174	260	278	504	698	581	352	520	537	WSS1	zinc metallopeptidase [Aspergillus niger CBS 513.88]	-	-	-	-	GO:0012505//endomembrane system;GO:0043231//intracellular membrane-bounded organelle	GO:0046914//transition metal ion binding	GO:0009411//response to UV;GO:0018205//peptidyl-lysine modification;GO:0033554//cellular response to stress
AN0305	75.615	60.746	64.383	12.437	18.221	50.768	8.052	8.114	18.254	2982	2456	2178	430	803	1646	271	299	670	SPBC3D6.12	WD domain protein [Aspergillus niger]	Genetic Information Processing	Translation	ko03008//Ribosome biogenesis in eukaryotes	K14556	GO:0030684//preribosome;GO:0043231//intracellular membrane-bounded organelle;GO:0043232//intracellular non-membrane-bounded organelle;GO:0043234//protein complex;GO:0044444//cytoplasmic part	GO:0003723//RNA binding	GO:0000479//endonucleolytic cleavage of tricistronic rRNA transcript (SSU-rRNA, 5.8S rRNA, LSU-rRNA);GO:0030490//maturation of SSU-rRNA
AN0306	252.077	330.939	331.352	182.538	217.467	231.452	105.612	147.144	132.493	3700	4980	4172	2349	3567	2793	1323	2018	1810	arc2	actin-related protein 2/3 complex subunit 2 [Aspergillus bombycis]	Cellular Processes	Transport and catabolism	ko04144//Endocytosis	K05758	GO:0043231//intracellular membrane-bounded organelle;GO:0043234//protein complex;GO:0044430//cytoskeletal part;GO:0044444//cytoplasmic part;GO:0060187//cell pole	-	GO:0006897//endocytosis;GO:0045010//actin nucleation
AN0307	0.404	0.066	0.55	0.615	0.362	0.737	0.158	0.216	0.217	6	1	7	8	6	9	2	3	3	--	F-box domain protein [Aspergillus kawachii IFO 4308]	-	-	-	-	-	-	-
AN0309	45.851	44.376	45.697	26.962	29.55	34.242	18.511	16.732	30.955	386	383	330	199	278	237	133	131.61	242.54	--	Cytochrome c oxidase biogenesis protein Cmc1 like [Aspergillus parasiticus SU-1]	-	-	-	-	-	GO:0003677//DNA binding	GO:0010468//regulation of gene expression
AN0310	107.995	62.804	77.548	14.357	19.626	59.529	32.147	14.294	29.799	2531	1509	1559	295	514	1147	643	313	650	SPBC1711.16	uncharacterized WD repeat-containing protein C17D11.16 [Aspergillus udagawae]	-	-	-	-	GO:0043231//intracellular membrane-bounded organelle;GO:0043232//intracellular non-membrane-bounded organelle;GO:0044444//cytoplasmic part	-	GO:0016072//rRNA metabolic process
AN0311	193.428	157.538	187.011	106.23	92.055	110.521	26.45	46.918	49.353	4430	3699	3674	2133	2356	2081	517	1004	1052	--	similar to An01g05600 [Aspergillus kawachii IFO 4308]	-	-	-	-	-	-	-
AN0312	26.482	15.833	23.82	5.175	4.752	15.942	3.898	2.877	6.752	788	483	608	135	158	390	99	80	187	rrn3	TPA: RNA polymerase I specific transcription initiation factor RRN3 superfamily (AFU_orthologue; AFUA_1G02590) [Aspergillus nidulans FGSC A4]	-	-	-	-	GO:0043231//intracellular membrane-bounded organelle;GO:0043232//intracellular non-membrane-bounded organelle;GO:0044444//cytoplasmic part	GO:0000989//transcription factor activity, transcription factor binding;GO:0000990//transcription factor activity, core RNA polymerase binding;GO:0001167//RNA polymerase I transcription factor activity, sequence-specific DNA binding;GO:0008134//transcription factor binding;GO:0008135//translation factor activity, RNA binding	GO:0006355//regulation of transcription, DNA-templated;GO:0006361//transcription initiation from RNA polymerase I promoter;GO:0006412//translation
AN0313	20.491	15.737	19.426	68.439	55.432	44.406	118.67	91.757	104.389	348	274	283	1019	1052	620	1720	1456	1650	nlhH	alpha/beta hydrolase fold [Aspergillus parasiticus SU-1]	-	-	-	-	-	GO:0003824//catalytic activity	-
AN0314	54.345	50.541	76.959	272.311	210.736	165.125	806.237	465.943	585.288	2277	2171	2766	10003	9867	5688	28830	18241	22824	dps1	aspartate--tRNA ligase, cytoplasmic [Aspergillus lentulus]	Genetic Information Processing	Translation	ko00970//Aminoacyl-tRNA biosynthesis	K01876	GO:0044424//intracellular part	GO:0004812//aminoacyl-tRNA ligase activity;GO:0032550//purine ribonucleoside binding	GO:0006418//tRNA aminoacylation for protein translation
AN0315	31.125	27.744	49.285	22.138	24.884	33.824	24.231	27.722	29.347	441	403	599	275	394	394	293	367	387	--	Pc22g21640 [Penicillium rubens Wisconsin 54-1255]	-	-	-	-	-	-	-
AN0316	1605.95	1646.35	948.305	641.432	757.207	638.787	522.522	492.498	390.117	30488	32043	15443	10676	16064	9970	8466	8736	6893	tubA	TBA1_EMENI TUBULIN ALPHA-1 CHAIN [Aspergillus nidulans FGSC A4]	Cellular Processes	Transport and catabolism	ko04145//Phagosome	K07374	GO:0005874//microtubule	GO:0005198//structural molecule activity;GO:0017111//nucleoside-triphosphatase activity;GO:0032550//purine ribonucleoside binding	GO:0031109//microtubule polymerization or depolymerization;GO:0043623//cellular protein complex assembly;GO:0048285//organelle fission
AN0317	109.472	145.86	134.864	105.882	107.117	102.569	38.811	77.085	53.901	6025	8230	6367	5109	6588	4641	1823	3964	2761	SPBC800.10c	TPA: EF hand domain protein (AFU_orthologue; AFUA_1G02540) [Aspergillus nidulans FGSC A4]	Cellular Processes	Transport and catabolism	ko04144//Endocytosis	K12472	GO:0005933//cellular bud;GO:0030427//site of polarized growth;GO:0044444//cytoplasmic part	-	-
AN0318	9.181	10.547	15.64	12.981	9.973	14.102	6.571	8.23	9.152	388	457	567	481	471	490	237	325	360	pma-1	TPA: plasma membrane proton P-type ATPase (Eurofung) [Aspergillus nidulans FGSC A4]	Metabolism	Energy metabolism	ko00190//Oxidative phosphorylation	K01535	GO:0031224//intrinsic component of membrane	GO:0008324//cation transmembrane transporter activity;GO:0017111//nucleoside-triphosphatase activity;GO:0032550//purine ribonucleoside binding;GO:0043169//cation binding	GO:0006811//ion transport;GO:0009152//purine ribonucleotide biosynthetic process
AN0319	7.121	8.297	14.182	13.142	10.798	13.895	13.848	12.332	14.08	144	172	246	233	244	231	239	233	265	--	predicted protein [Aspergillus nidulans FGSC A4]	-	-	-	-	-	-	-
AN0321	53.493	41.312	54.324	52.744	47.756	63.762	27.066	60.108	47.945	2545	2015	2217	2200	2539	2494	1099	2672	2123	rpc2	DNA-directed RNA polymerase III subunit RET1 [Aspergillus niger CBS 513.88]	Metabolism;Metabolism;Metabolism;Genetic Information Processing	Global and overview maps;Nucleotide metabolism;Nucleotide metabolism;Transcription	ko01100//Metabolic pathways;ko00230//Purine metabolism;ko00240//Pyrimidine metabolism;ko03020//RNA polymerase	K03021;K03021;K03021;K03021	GO:0031224//intrinsic component of membrane;GO:0044444//cytoplasmic part;GO:0044451//nucleoplasm part	GO:0001882//nucleoside binding;GO:0022857//transmembrane transporter activity;GO:0034062//RNA polymerase activity	GO:0006383//transcription from RNA polymerase III promoter;GO:0044763//single-organism cellular process;GO:0051234//establishment of localization
AN0322	2.152	0.807	1.544	2.643	2.222	2.517	0.97	2.48	2.223	26	10	16	28	30	25	10	28	25	ascJ	short-chain dehydrogenase [Aspergillus oryzae RIB40]	-	-	-	-	-	GO:0003824//catalytic activity	GO:0044710//single-organism metabolic process
AN0323	16.367	20.702	22.575	20.652	15.129	15.241	26.132	18.736	20.613	273	354	323	302	282	209	372	292	320	--	transmembrane protein 53 [Aspergillus udagawae]	-	-	-	-	-	-	-
AN0324	36.681	27.087	37.472	33.047	29.4	32.914	32.795	28.902	21.908	671	508	588	530	601	495	512	494	373	--	predicted protein [Aspergillus nidulans FGSC A4]	-	-	-	-	-	-	-
AN0325	43.083	43.387	42.957	36.317	35.299	34.546	24.38	27.255	25.064	804.31	830.41	687.92	594.41	736.41	530.23	388.45	475.42	435.5	SPAC22H12.03	alpha/beta fold family hydrolase [Aspergillus rambellii]	-	-	-	-	GO:0043231//intracellular membrane-bounded organelle	GO:0003824//catalytic activity	-
AN0326	35.422	35.756	40.511	30.361	33.766	35.278	11.823	21.475	15.743	1086.69	1124.59	1066.08	816.59	1157.59	889.77	309.55	615.58	449.5	--	paramyosin [Aspergillus niger CBS 513.88]	-	-	-	-	-	-	-
AN0327	157.211	165.705	167.321	87.708	101.449	125.939	48.155	61.981	63.414	3263	3526	2979	1596	2353	2149	853	1202	1225	rvb2	TPA: RuvB-like helicase 2 (EC 3.6.1.-) [Source:UniProtKB/Swiss-Prot;Acc:Q5BGK3] [Aspergillus nidulans FGSC A4]	-	-	-	-	GO:0000790//nuclear chromatin;GO:0033202//DNA helicase complex;GO:0044444//cytoplasmic part	GO:0004003//ATP-dependent DNA helicase activity;GO:0032550//purine ribonucleoside binding	GO:0000491//small nucleolar ribonucleoprotein complex assembly;GO:0006355//regulation of transcription, DNA-templated;GO:0016072//rRNA metabolic process;GO:0016568//chromatin modification;GO:0032392//DNA geometric change;GO:0034728//nucleosome organization
AN0328	58.752	56.973	72.16	49.461	46.893	64.018	46.318	42.981	49.788	1027	1021	1082	758	916	920	691	702	810	--	LIN1-like protein [Aspergillus udagawae]	-	-	-	-	-	-	-
AN0329	47.955	52.228	86.361	85.974	75.77	78.728	89.215	88.921	87.182	815	910	1259	1281	1439	1100	1294	1412	1379	ufd1	ubiquitin fusion degradation protein [Aspergillus ochraceoroseus]	Genetic Information Processing	Folding, sorting and degradation	ko04141//Protein processing in endoplasmic reticulum	K14016	GO:0000836//Hrd1p ubiquitin ligase complex	GO:0043130//ubiquitin binding	GO:0006515//misfolded or incompletely synthesized protein catabolic process;GO:0006886//intracellular protein transport;GO:0016075//rRNA catabolic process;GO:0043161//proteasome-mediated ubiquitin-dependent protein catabolic process;GO:0048522//positive regulation of cellular process
AN0330	2.079	2.27	9.928	39.701	67.832	84.553	17.868	27.873	38.887	42	47	172	703	1531	1404	308	526	731	SPBC23G7.10c	TPA: indoleamine 2,3-dioxygenase pyrrole 2,3-dioxygenase) (AFU_orthologue; AFUA_5G01450) [Aspergillus nidulans FGSC A4]	-	-	-	-	GO:0043231//intracellular membrane-bounded organelle;GO:0044444//cytoplasmic part	GO:0016491//oxidoreductase activity;GO:0032553//ribonucleotide binding	GO:0044710//single-organism metabolic process
AN0331	9.371	12.187	29.131	16.265	19.08	31.221	99.297	55.088	68.29	69	92	184	105	157	189	624	379	468	--	similar to An01g05810 [Aspergillus kawachii IFO 4308]	-	-	-	-	-	-	-
AN0332	11.139	8.662	23.104	6.41	5.523	8.361	16.226	9.344	22.426	222	177	395	112	123	137	276	174	416	SPAC1348.05	MFS transporter [Aspergillus bombycis]	-	-	-	-	GO:0031224//intrinsic component of membrane	-	GO:0044763//single-organism cellular process
AN0333	23.495	16.824	28.894	19.867	16.012	29.115	52.99	27.399	35.969	692	508	730	513	527	705	1332	754	986	--	TPA: C2H2 type zinc finger domain protein (AFU_orthologue; AFUA_1G02360) [Aspergillus nidulans FGSC A4]	-	-	-	-	GO:0043231//intracellular membrane-bounded organelle	GO:0003676//nucleic acid binding;GO:0046914//transition metal ion binding	GO:0034645//cellular macromolecule biosynthetic process
AN0334	66.65	59.309	69.334	66.141	55.6	63.486	103.193	70.537	98.852	1254	1144	1119	1091	1169	982	1657	1240	1731	--	similar to An01g05840 [Aspergillus kawachii IFO 4308]	-	-	-	-	-	-	-
AN0335	2.476	2.811	3.884	2.722	2.578	4.162	7.016	4.385	12.287	55	64	74	53	64	76	133	91	254	--	Thioesterase-like superfamily protein [Aspergillus parasiticus SU-1]	-	-	-	-	-	-	-
AN0336	0	0	0	0	0	0	0	0	0	0	0	0	0	0	0	0	0	0	--	predicted protein [Aspergillus nidulans FGSC A4]	-	-	-	-	-	-	-
AN0337	6.226	9.806	31.605	12.503	12.188	19.171	30.399	23.81	45.088	96	155	418	169	210	243	400	343	647	--	aminoglycoside phosphotransferase [Aspergillus oryzae]	-	-	-	-	-	GO:0016740//transferase activity	-
AN0338	0	0	0.049	0	0	0.102	0	0.09	0.045	0	0	1	0	0	2	0	2	1	AOL_s00215g280	cytochrome P450 [Aspergillus niger CBS 513.88]	-	-	-	-	-	GO:0016491//oxidoreductase activity;GO:0046906//tetrapyrrole binding;GO:0046914//transition metal ion binding	GO:0044710//single-organism metabolic process
AN0339	12.985	18.782	29.13	24.347	26.441	28.737	20.521	32.132	34.129	410	608	789	674	933	746	553	948	1003	--	Nuclear transition protein 2 [Aspergillus parasiticus SU-1]	-	-	-	-	-	-	-
AN0340	18.182	20.136	18.001	14.709	17.272	13.202	16.159	16.077	13.886	650	738	552	461	690	388	493	537	462	abp2	ARS binding protein Abp2 [Aspergillus bombycis]	-	-	-	-	GO:0043229//intracellular organelle	-	-
AN0341	0	0	0	0	0	0	0	0	0	0	0	0	0	0	0	0	0	0	--	predicted protein [Aspergillus nidulans FGSC A4]	-	-	-	-	-	GO:0003676//nucleic acid binding	-
AN0342	0	0	0	0	0	0	0	0	0	0	0	0	0	0	0	0	0	0	--	predicted protein [Aspergillus nidulans FGSC A4]	-	-	-	-	-	-	-
AN0343	0	0.102	0.121	0.831	0.093	0.253	0	0.334	0	0	1	1	7	1	2	0	3	0	--	hypothetical protein AN0343.2 [Aspergillus nidulans FGSC A4]	-	-	-	-	-	-	-
AN0346	78.495	61.441	67.407	52.172	69.029	101.45	82.209	63.543	96.278	1215	975	895	708	1194	1291	1086	919	1387	RIM2	carrier protein - Rim2p/Mrs12p [Aspergillus oryzae 3.042]	-	-	-	-	GO:0031224//intrinsic component of membrane	-	GO:0051234//establishment of localization
AN0347	361.103	431.647	311.015	163.871	199.73	198.23	89.006	130.562	102.42	6080	7451	4492	2419	3758	2744	1279	2054	1605	RAB11B	TPA: Ras GTPase similar to RAB11B (Eurofung) [Aspergillus nidulans FGSC A4]	Cellular Processes	Transport and catabolism	ko04144//Endocytosis	K07904	GO:0043231//intracellular membrane-bounded organelle;GO:0044444//cytoplasmic part	GO:0032550//purine ribonucleoside binding	GO:0007033//vacuole organization;GO:0008104//protein localization;GO:0016192//vesicle-mediated transport;GO:0035556//intracellular signal transduction;GO:0061640//cytoskeleton-dependent cytokinesis;GO:0071554//cell wall organization or biogenesis
AN0348	16.665	17.987	19.799	9.011	10.777	13.929	7.282	8.284	8.537	732	810	746	347	529	503	273	340	349	--	Chromo domain protein [Aspergillus flavus AF70]	-	-	-	-	-	-	-
AN0349	34.113	45.687	76.156	55.481	59.914	66.088	55.089	67.722	66.695	965	1325	1848	1376	1894	1537	1330	1790	1756	clpX	clpX [Aspergillus parasiticus SU-1]	-	-	-	-	-	GO:0005515//protein binding;GO:0016787//hydrolase activity;GO:0032550//purine ribonucleoside binding	GO:0044267//cellular protein metabolic process
AN0350	76.694	61.74	94.348	54.421	48.568	76.326	76.088	48.138	75.353	561	463	592	349	397	459	475	329	513	--	Pc22g22100 [Penicillium rubens Wisconsin 54-1255]	-	-	-	-	-	-	-
AN0351	135.125	172.549	171.396	99.545	120.727	146.502	129.19	113.514	152.864	3157	4133	3435	2039	3152	2814	2576	2478	3324	gld1	glycerol 3-phosphate dehydrogenase (NAD+) [Aspergillus nidulans]	Metabolism;Environmental Information Processing;Metabolism	Global and overview maps;Signal transduction;Lipid metabolism	ko01110//Biosynthesis of secondary metabolites;ko04011//MAPK signaling pathway - yeast;ko00564//Glycerophospholipid metabolism	K00006;K00006;K00006	GO:0044444//cytoplasmic part	GO:0000166//nucleotide binding;GO:0016616//oxidoreductase activity, acting on the CH-OH group of donors, NAD or NADP as acceptor;GO:0048037//cofactor binding	GO:0006072//glycerol-3-phosphate metabolic process;GO:0044238//primary metabolic process;GO:0044710//single-organism metabolic process
AN0353	3.623	4.573	8.659	5.625	6.32	10.109	27.037	14.792	22.339	119	154	244	162	232	273	758	454	683	--	F-box-like protein [Aspergillus parasiticus SU-1]	-	-	-	-	-	-	-
AN0354	298.178	218.358	436.062	621.823	501.948	526.668	500.097	641.48	495.731	5545	4163	6956	10138	10431	8052	7937	11146	8580	AMT16	phe-inhibited DAHP synthase [Aspergillus nidulans]	Metabolism;Metabolism;Metabolism;Metabolism;Metabolism	Global and overview maps;Global and overview maps;Global and overview maps;Global and overview maps;Amino acid metabolism	ko01100//Metabolic pathways;ko01110//Biosynthesis of secondary metabolites;ko01130//Biosynthesis of antibiotics;ko01230//Biosynthesis of amino acids;ko00400//Phenylalanine, tyrosine and tryptophan biosynthesis	K01626;K01626;K01626;K01626;K01626	GO:0043231//intracellular membrane-bounded organelle	GO:0016765//transferase activity, transferring alkyl or aryl (other than methyl) groups	GO:0008652//cellular amino acid biosynthetic process;GO:0043650//dicarboxylic acid biosynthetic process
AN0355	1.392	1.304	4.772	4.42	5.152	5.842	9.752	7.71	11.288	51	49	150	142	211	176	305	264	385	--	similar to An01g06160 [Aspergillus kawachii IFO 4308]	Metabolism;Metabolism;Metabolism;Metabolism;Metabolism	Global and overview maps;Global and overview maps;Global and overview maps;Global and overview maps;Amino acid metabolism	ko01100//Metabolic pathways;ko01110//Biosynthesis of secondary metabolites;ko01130//Biosynthesis of antibiotics;ko01230//Biosynthesis of amino acids;ko00400//Phenylalanine, tyrosine and tryptophan biosynthesis	K01626;K01626;K01626;K01626;K01626	-	-	-
AN0356	49.479	59.322	72.742	130.514	146.227	148.809	85.818	118.548	112.998	917.12	1127.29	1156.59	2120.92	3028.83	2267.66	1357.56	2053.11	1949.36	aclK	gliotoxin biosynthesis protein GliK [Penicillium brasilianum]	-	-	-	-	-	-	-
AN0357	777.922	758.506	664.104	614.078	567.374	565.615	517.767	520.154	466.837	13654.9	13649.7	9999.41	9450.08	11129.2	8162.34	7756.44	8530.89	7626.64	cyt-1	TPA: Ubiquinol-cytochrome c reductase (Eurofung) [Aspergillus nidulans FGSC A4]	Metabolism;Metabolism	Global and overview maps;Energy metabolism	ko01100//Metabolic pathways;ko00190//Oxidative phosphorylation	K00413;K00413	GO:0044455//mitochondrial membrane part	GO:0003824//catalytic activity;GO:0009055//electron carrier activity;GO:0015078//hydrogen ion transmembrane transporter activity;GO:0046906//tetrapyrrole binding;GO:0046914//transition metal ion binding	GO:0015992//proton transport;GO:0022904//respiratory electron transport chain
AN0359	716.343	578.845	531.211	345.773	329.954	457.276	420.516	330.063	381.537	22515	18652	14322	9528	11589	11816	11280	9693	11161	prt1	TPA: Eukaryotic translation initiation factor 3 subunit B (eIF3b)(Eukaryotic translation initiation factor 3 90 kDa subunit homolog)(eIF3 p90)(Translation initiation factor eIF3 p90 subunit homolog) [Source:UniProtKB/Swiss-Prot;Acc:Q5BGH1] [Aspergillus nidulans FGSC A4]	Genetic Information Processing	Translation	ko03013//Nucleocytoplasmic transport	K03253	GO:0043234//protein complex	GO:0005515//protein binding;GO:0008135//translation factor activity, RNA binding;GO:0036094//small molecule binding	GO:0006412//translation
AN0360	40.114	50.461	66.621	50.492	51.751	54.1	25.626	32.298	28.696	763	984	1087	842	1100	846	416	574	508	spp27	TPA: SWIB/MDM2 domain protein (AFU_orthologue; AFUA_1G02020) [Aspergillus nidulans FGSC A4]	-	-	-	-	GO:0030529//intracellular ribonucleoprotein complex;GO:0043231//intracellular membrane-bounded organelle;GO:0044444//cytoplasmic part	GO:0019787//ubiquitin-like protein transferase activity;GO:0046914//transition metal ion binding	GO:0016567//protein ubiquitination;GO:0044257//cellular protein catabolic process
AN0362	12.972	27.689	138.18	9.757	10.262	30.756	32.271	20.02	122.608	138	302	1261	91	122	269	293	199	1214	ARB_07637	IgE-binding protein [Penicillium brasilianum]	-	-	-	-	-	-	-
AN0363	115.749	102.622	127.313	99.03	97.315	98.587	81.582	87.61	91.425	3009	2735	2839	2257	2827	2107	1810	2128	2212	velB	VelB [Aspergillus nidulans]	-	-	-	-	GO:0044424//intracellular part	-	GO:0005991//trehalose metabolic process;GO:0009411//response to UV;GO:0010948//negative regulation of cell cycle process;GO:0034293//sexual sporulation;GO:0034614//cellular response to reactive oxygen species;GO:0043900//regulation of multi-organism process;GO:0043939//negative regulation of sporulation;GO:0045461//sterigmatocystin biosynthetic process;GO:0048518//positive regulation of biologica…
AN0364	80.928	59.727	73.887	21.735	19.015	20.232	11.458	10.613	8.298	1771	1340	1387	417	465	364	214	217	169	--	Zn(II)2Cys6 transcription factor [Aspergillus niger CBS 513.88]	-	-	-	-	-	-	-
AN0365	97.516	86.415	115.732	107.645	90.862	93.087	75.83	67.247	121.113	776	705	790	751	808	609	515	500	897	--	similar to An01g06340 [Aspergillus kawachii IFO 4308]	-	-	-	-	-	-	-
AN0366	0.113	0.331	0.395	0.645	0.405	0	0.132	0	0	1	3	3	5	4	0	1	0	0	patA	acetate transporter [Penicillium brasilianum]	-	-	-	-	GO:0031224//intrinsic component of membrane	-	-
AN0367	37.111	42.647	53.481	11.482	15.238	24.245	8.92	10.559	11.516	741	873	916	201	340	398	152	197	214	--	TPA: integral membrane protein (AFU_orthologue; AFUA_1G01910) [Aspergillus nidulans FGSC A4]	-	-	-	-	-	GO:0016757//transferase activity, transferring glycosyl groups	-
AN0368	0.349	0.247	1.065	0.245	0.382	0.46	0.378	0.262	0.753	13.41	9.72	35.08	8.24	16.41	14.51	12.4	9.4	26.89	RTase	reverse transcriptase [Monascus pilosus]	-	-	-	-	-	GO:0016891//endoribonuclease activity, producing 5'-phosphomonoesters	GO:0090501//RNA phosphodiester bond hydrolysis
AN0369	195.229	266.6	213.184	158.502	170.169	200.29	244.994	178.836	241.992	3775	5285	3536	2687	3677	3184	4043	3231	4355	AN0369	methionine aminopeptidase 2 [Aspergillus bombycis]	-	-	-	-	GO:0044424//intracellular part	GO:0004177//aminopeptidase activity;GO:0008237//metallopeptidase activity;GO:0043169//cation binding	GO:0006464//cellular protein modification process
AN0370	2.792	2.883	4.786	1.779	1.543	2.497	2.886	2.373	3.264	34	36	50	19	21	25	30	27	37	AFT3-1	TPA: enoyl-CoA hydratase/isomerase family protein (AFU_orthologue; AFUA_1G01890) [Aspergillus nidulans FGSC A4]	-	-	-	-	-	GO:0016836//hydro-lyase activity	-
AN0372	4.043	7.325	11.351	7.906	10.781	8.03	6.285	6.535	10.107	49	91	118	84	146	80	65	74	114	SPBPJ4664.05	integral membrane protein [Aspergillus oryzae RIB40]	-	-	-	-	GO:0031224//intrinsic component of membrane;GO:0043231//intracellular membrane-bounded organelle	-	-
AN0374	1.473	2.674	3.815	0.84	1.098	2.389	2.589	2.715	5.89	36	67	80	18	30	48	54	62	134	MFS2	siderochrome-iron transporter [Aspergillus oryzae RIB40]	-	-	-	-	GO:0031224//intrinsic component of membrane	-	GO:0044763//single-organism cellular process
AN0376	2.488	3.194	3.671	2.297	2.583	4.454	5.103	4.556	4.665	129.83	170.87	164.35	105.11	150.62	191.1	227.27	222.15	226.6	pol	Pol, partial [Alternaria alternata]	-	-	-	-	GO:0043231//intracellular membrane-bounded organelle	GO:0046914//transition metal ion binding	GO:0006259//DNA metabolic process
AN0377	1.955	1.57	2.476	3.881	3.498	2.983	10.328	5.034	5.888	51	42	55.41	88.78	102	64	230	122.72	143	Akr7a2	aflatoxin B1 aldehyde reductase member 2 [Paracoccidioides lutzii Pb01]	-	-	-	-	-	GO:0003824//catalytic activity	GO:0044710//single-organism metabolic process
AN0378	0.687	0.766	0.868	0.92	1.054	0.119	2.875	1.605	2.531	7	8	7.59	8.22	12	1	25	15.28	24	--	glyoxalase-like protein [Pyrenochaeta sp. DS3sAY3a]	-	-	-	-	-	-	-
AN0379	77.24	79.73	95.977	74.66	82.637	88.348	121.132	107.605	121.378	1442	1526	1537	1222	1724	1356	1930	1877	2109	--	TPA: integral membrane protein (AFU_orthologue; AFUA_1G01760) [Aspergillus nidulans FGSC A4]	-	-	-	-	-	-	-
AN0380	46.075	51.863	62.501	28.599	27.957	44.129	7.652	12.598	13.297	1143	1319	1330	622	775	900	162	292	307	cyp15	peptidyl-prolyl cis-trans isomerase cyp15 [Aspergillus ochraceoroseus]	-	-	-	-	GO:0043231//intracellular membrane-bounded organelle	GO:0016859//cis-trans isomerase activity	GO:0018208//peptidyl-proline modification
AN0381	277.806	273.221	236.606	102.978	135.386	157.373	68.784	69.649	69.506	6402.93	6456	4677.88	2080.86	3487	2982	1353	1499.9	1491	cct2	T-complex protein [Aspergillus ochraceoroseus]	-	-	-	-	GO:0043231//intracellular membrane-bounded organelle;GO:0043234//protein complex;GO:0044444//cytoplasmic part	GO:0005515//protein binding;GO:0032550//purine ribonucleoside binding	GO:0044267//cellular protein metabolic process
AN0382	10.207	11.164	15.112	16.511	19.566	18.78	5.63	7.575	8.063	189.07	212	240.12	268.14	405	286	89	131.1	139	SLC16A8	Sucrose/H+ symporter, plant [Penicillium camemberti]	-	-	-	-	GO:0016021//integral component of membrane	-	GO:0044763//single-organism cellular process;GO:0044765//single-organism transport
AN0383	1.33	1.383	1.86	1.618	0.873	1.402	0.727	0.759	1.238	15	16	18	16	11	13	7	8	13	SPCC970.02	endo mannanase, GH76 family [Aspergillus rambellii]	-	-	-	-	-	GO:0003824//catalytic activity	-
AN0384	36.747	40.109	46.84	27.014	29.457	35.174	12.802	18.906	17.949	1685	1885.51	1842.37	1086	1509.39	1326	501	810	766	--	TPA: conserved serine-rich protein (AFU_orthologue; AFUA_1G01700) [Aspergillus nidulans FGSC A4]	-	-	-	-	-	-	-
AN0385	32.704	36.246	76.367	118.289	117.041	160.987	101.13	172.311	163.011	532	604.49	1065.63	1687	2127.61	2153	1404	2619	2468	htyB	branched-chain-amino-acid aminotransferase TOXF [Aspergillus bombycis]	Metabolism;Metabolism;Metabolism;Metabolism;Metabolism;Metabolism;Metabolism;Metabolism;Metabolism	Global and overview maps;Global and overview maps;Global and overview maps;Global and overview maps;Amino acid metabolism;Amino acid metabolism;Global and overview maps;Metabolism of cofactors and vitamins;Amino acid metabolism	ko01100//Metabolic pathways;ko01110//Biosynthesis of secondary metabolites;ko01130//Biosynthesis of antibiotics;ko01230//Biosynthesis of amino acids;ko00270//Cysteine and methionine metabolism;ko00280//Valine, leucine and isoleucine degradation;ko01210//2-Oxocarboxylic acid metabolism;ko00770//Pantothenate and CoA biosynthesis;ko00290//Valine, leucine and isoleucine biosynthesis	K00826;K00826;K00826;K00826;K00826;K00826;K00826;K00826;K00826	-	GO:0004084//branched-chain-amino-acid transaminase activity	GO:0006520//cellular amino acid metabolic process
AN0386	5.407	6.168	9.829	10.453	9.472	10.423	38.712	21.628	30.821	118	138	184	200	231	187	721	441	626	--	integral membrane protein [Aspergillus kawachii IFO 4308]	-	-	-	-	-	-	-
AN0387	8.551	12.257	26.93	20.26	17.798	22.812	90.392	54.1	84.664	181	266	489	376	421	397	1633	1070	1668	phr	TPA: DNA photolyase (Eurofung) [Aspergillus nidulans FGSC A4]	-	-	-	-	GO:0043231//intracellular membrane-bounded organelle	GO:0003913//DNA photolyase activity;GO:0044822//poly(A) RNA binding	GO:0006290//pyrimidine dimer repair;GO:0009637//response to blue light;GO:0034644//cellular response to UV;GO:0070796//regulation of cleistothecium development
AN0388	19.549	18.558	36.298	14.725	12.267	21.46	0.756	5.132	5.185	636	619	1013	420	446	574	21	156	157	AN0388	C6 transcription factor [Aspergillus niger]	-	-	-	-	GO:0043231//intracellular membrane-bounded organelle	GO:0003676//nucleic acid binding;GO:0003700//transcription factor activity, sequence-specific DNA binding;GO:0046914//transition metal ion binding	GO:0000272//polysaccharide catabolic process;GO:0006355//regulation of transcription, DNA-templated;GO:0009896//positive regulation of catabolic process;GO:0015976//carbon utilization
AN0389	5.796	3.699	13.765	3.755	1.793	5.309	0.922	1.532	1.999	81	53	165	46	28	61	11	20	26	--	predicted protein [Aspergillus nidulans FGSC A4]	-	-	-	-	-	-	-
AN0390	0.843	1.069	5.306	0.673	0.226	1.23	0.099	0.631	1.449	10	13	54	7	3	12	1	7	16	--	predicted protein [Aspergillus nidulans FGSC A4]	-	-	-	-	-	-	-
AN0391	0.8	0.728	2.814	1.114	0.983	0.874	0.572	0.813	0.554	59	55	178	72	81	53	36	56	38	--	TPA: NACHT domain protein (AFU_orthologue; AFUA_1G01490) [Aspergillus nidulans FGSC A4]	-	-	-	-	-	-	-
AN0392	9.658	10.703	5.303	5.046	2.899	1.44	7.865	3.601	5.289	155	176.1	73	71	52	19	107.73	54	79	--	TPA: endonuclease/exonuclease/phosphatase family protein (AFU_orthologue; AFUA_1G01540) [Aspergillus nidulans FGSC A4]	-	-	-	-	-	GO:0004518//nuclease activity	GO:0090304//nucleic acid metabolic process
AN0393	76.287	97.139	59.112	22.944	25.405	25.806	37.012	42.692	40.983	2010	2623.9	1336	530	748	559	832.27	1051	1005	DCW1	endo mannanase, GH76 family [Aspergillus oryzae RIB40]	-	-	-	-	-	GO:0004559//alpha-mannosidase activity	GO:0005975//carbohydrate metabolic process;GO:0006355//regulation of transcription, DNA-templated
AN0394	1.584	2.627	1.478	1.446	1.04	1.028	6.002	3.109	5.617	30	51	24	24	22	16	97	55	99	fer8	amid-like NADH oxidoreductase [Aspergillus nomius NRRL 13137]	-	-	-	-	-	GO:0000166//nucleotide binding	GO:0044710//single-organism metabolic process
AN0395	0.248	0.402	1.443	0.188	0.295	1.004	0	0.088	0.798	3	5	15	2	4	10	0	1	9	IPP1	TPA: Inorganic pyrophosphatase (Eurofung) [Aspergillus nidulans FGSC A4]	Metabolism	Energy metabolism	ko00190//Oxidative phosphorylation	K01507	GO:0044424//intracellular part	GO:0016462//pyrophosphatase activity	GO:0006793//phosphorus metabolic process
AN0396	2.005	1.257	4.258	1.716	1.218	2.004	1.678	2.913	4.155	28	18	51	21	19	23	20	38	54	--	Helix-loop-helix DNA-binding [Penicillium roqueforti FM164]	-	-	-	-	-	GO:0005515//protein binding	-
AN0397	0	0	0.276	0.54	0	0.288	0	0	0	0	0	1	2	0	1	0	0	0	--	predicted protein [Aspergillus nidulans FGSC A4]	-	-	-	-	-	-	-
AN0398	7.599	8.678	6.428	3.013	3.234	2.142	1.575	1.785	2.29	164	192	119	57	78	38	29	36	46	4CL	AMP-dependent synthetase/ligase [Penicillium griseofulvum]	-	-	-	-	-	-	-
AN0399	373.39	733.923	151.689	343.658	510.423	74.644	80.826	229.912	28.419	11378	22928	3965	9181	17381	1870	2102	6546	806	crnA	high affinity nitrate transporter NrtB [Aspergillus nidulans]	Metabolism	Energy metabolism	ko00910//Nitrogen metabolism	K02575	GO:0031224//intrinsic component of membrane	GO:0015103//inorganic anion transmembrane transporter activity;GO:0015291//secondary active transmembrane transporter activity;GO:0022836//gated channel activity	GO:0015698//inorganic anion transport;GO:0044763//single-organism cellular process
AN0400	1.472	0.574	5.492	59.271	45.184	28.112	144.025	133.13	247.213	10	4	32	353	343	157	835	845	1563	--	similar to An04g07500 [Aspergillus kawachii IFO 4308]	-	-	-	-	-	-	-
AN0401	18.637	18.111	94.962	537.575	385.274	265.748	716.464	881.756	684.583	267	266	1167	6752	6168	3130	8760	11803	9128	--	maleylacetoacetate isomerase [Aspergillus lentulus]	-	-	-	-	-	-	-
AN0402	6.938	4.096	21.924	153.277	135.448	92.498	300.044	406.161	293.771	76	46	206	1472	1658	833	2805	4157	2995	--	conidiation-specific protein [Aspergillus rambellii]	-	-	-	-	-	-	-
AN0403	19.747	32.573	14.861	17.734	13.287	8.574	67.07	34.296	31.798	395	668	255	311	297	141	1145	641	592	OXR1	FAD-dependent pyridine nucleotide-disulphide oxidoreductase [Penicillium roqueforti FM164]	-	-	-	-	-	GO:0000166//nucleotide binding	GO:0044710//single-organism metabolic process
AN0404	8.501	9.648	5.636	2.918	2.037	2.499	7.011	4.183	5.043	422	491	240	127	113	102	297	194	233	ABC1	TPA: AtrH [Source:UniProtKB/TrEMBL;Acc:Q2VY21] [Aspergillus nidulans FGSC A4]	-	-	-	-	GO:0031224//intrinsic component of membrane	GO:0015405//P-P-bond-hydrolysis-driven transmembrane transporter activity;GO:0017111//nucleoside-triphosphatase activity;GO:0032550//purine ribonucleoside binding	GO:0044763//single-organism cellular process;GO:0051234//establishment of localization
AN0405	56.327	62.842	72.992	30.194	46.944	47.048	32.858	34.8	37.923	466	533	518	219	434	320	232	269	292	--	similar to An01g04090 [Aspergillus niger]	-	-	-	-	GO:0031224//intrinsic component of membrane;GO:0043231//intracellular membrane-bounded organelle;GO:0043234//protein complex	-	-
AN0406	179.332	183.001	187.359	88.231	96.935	141.937	127.681	91.744	110.294	6387	6682	5724	2755	3858	4156	3881	3053	3656	vts1	TPA: Protein vts1 [Source:UniProtKB/Swiss-Prot;Acc:Q5BGC4] [Aspergillus nidulans FGSC A4]	-	-	-	-	GO:0036464//cytoplasmic ribonucleoprotein granule;GO:0043231//intracellular membrane-bounded organelle	GO:0043566//structure-specific DNA binding	GO:0006402//mRNA catabolic process;GO:0032071//regulation of endodeoxyribonuclease activity
AN0407	11.503	13.894	13.482	7.877	8.615	10.431	3.14	4.92	3.278	558	691	561	335	467	416	130	223	148	sfc4	RNA polymerase III transcription factor TFIIIC subunit (Tfc4) [Aspergillus rambellii]	-	-	-	-	GO:0044424//intracellular part	-	GO:0070898//RNA polymerase III transcriptional preinitiation complex assembly
AN0408	21.961	28.561	39.786	55.702	51.963	40.068	132.988	84.875	113.55	666	888	1035	1481	1761	999	3442	2405	3205	AN0408	TPA: Patatin-like phospholipase domain-containing protein AN0408 (EC 3.1.1.-) [Source:UniProtKB/Swiss-Prot;Acc:Q5BGC2] [Aspergillus nidulans FGSC A4]	-	-	-	-	GO:0031224//intrinsic component of membrane;GO:0044424//intracellular part	GO:0016298//lipase activity	GO:0006629//lipid metabolic process
AN0409	90.587	113.323	93.386	51.277	63.906	44.667	31.319	42.694	29.185	3345	4290	2958	1660	2637	1356	987	1473	1003	SPAC926.06c	TPA: Leucine Rich Repeat domain protein (AFU_orthologue; AFUA_1G04960) [Aspergillus nidulans FGSC A4]	-	-	-	-	GO:0043231//intracellular membrane-bounded organelle;GO:0044444//cytoplasmic part	-	-
AN0410	175.786	186.385	165.006	153.193	169.568	177.534	105.644	144.531	132.448	5734	6233	4617	4381	6181	4761	2941	4405	4021	bimG	PP1_EMENI SERINE/THREONINE PROTEIN PHOSPHATASE PP1 [Aspergillus nidulans FGSC A4]	Cellular Processes;Genetic Information Processing	Cell growth and death;Translation	ko04113//Meiosis - yeast;ko03015//mRNA surveillance pathway	K06269;K06269	GO:0000777//condensed chromosome kinetochore;GO:0005815//microtubule organizing center;GO:0005849//mRNA cleavage factor complex;GO:0005933//cellular bud;GO:0005937//mating projection;GO:0008287//protein serine/threonine phosphatase complex	GO:0004721//phosphoprotein phosphatase activity	GO:0000122//negative regulation of transcription from RNA polymerase II promoter;GO:0000278//mitotic cell cycle;GO:0000280//nuclear division;GO:0006073//cellular glucan metabolic process;GO:0006369//termination of RNA polymerase II transcription;GO:0006796//phosphate-containing compound metabolic process;GO:0006974//cellular response to DNA damage stimulus;GO:0007163//establishment or maintenance…
AN0411	197.695	250.4	276.09	156.449	181.429	214.976	164.117	161.661	200.001	3132	4067	3752	2173	3212	2800	2219	2393	2949	sar1	SARA_ASPNG GTP-binding protein SARA [Aspergillus nidulans FGSC A4]	Genetic Information Processing	Folding, sorting and degradation	ko04141//Protein processing in endoplasmic reticulum	K07953	GO:0044464//cell part	GO:0032550//purine ribonucleoside binding	GO:0015031//protein transport
AN0412	233.682	211.886	219.153	128.773	147.003	177.815	180.723	154.246	151.167	8592	7987	6912	4151	6040	5375	5671	5299	5173	SPCC1259.08	hypothetical protein AN0412.2 [Aspergillus nidulans FGSC A4]	-	-	-	-	-	-	-
AN0413	0	0	0.114	0	0.087	0.356	1.256	0.521	1.466	0	0	1	0	1	3	11	5	14	--	predicted protein [Aspergillus nidulans FGSC A4]	-	-	-	-	-	-	-
AN0414	14.266	13.497	11.701	8.243	9.149	6.902	0.878	2.492	1.524	533	517	375	270	382	212	28	87	53	Aspm	calmodulin-binding protein Sha1 [Aspergillus niger]	-	-	-	-	-	-	-
AN0416	107.583	120.145	102.44	60.147	74.234	88.843	16.395	32.69	36.683	2691	3081	2198	1319	2075	1827	350	764	854	SPAC23H3.04	UPF0658 Golgi apparatus membrane protein C23H3.04 [Aspergillus lentulus]	-	-	-	-	-	-	-
AN0417	254.74	392.178	262.795	131.545	187.502	167.397	74.822	101.337	85.468	3702	5843	3276	1676	3045	2000	928	1376	1156	SBH1	transport protein [Aspergillus ochraceoroseus]	Genetic Information Processing;Cellular Processes;Genetic Information Processing	Folding, sorting and degradation;Transport and catabolism;Folding, sorting and degradation	ko04141//Protein processing in endoplasmic reticulum;ko04145//Phagosome;ko03060//Protein export	K09481;K09481;K09481	-	-	-
AN0418	337.772	913.591	217.098	162.106	453.547	67.195	20.337	109.962	9.171	10645	29518	5869	4479	15973	1741	547	3238	269	dur3-1	urea transporter [Aspergillus oryzae 3.042]	-	-	-	-	GO:0031224//intrinsic component of membrane;GO:0043231//intracellular membrane-bounded organelle	GO:0008519//ammonium transmembrane transporter activity;GO:0042887//amide transmembrane transporter activity	GO:0015840//urea transport;GO:0015848//spermidine transport;GO:0044763//single-organism cellular process
AN0419	6.049	8.766	7.253	1.38	2.474	3.784	4.657	4.254	3.528	35	52	36	7	16	18	23	23	19	--	TPA: rhodopsin family protein (AFU_orthologue; AFUA_1G04860) [Aspergillus nidulans FGSC A4]	-	-	-	-	-	-	-
AN0420	228.166	271.073	193.018	75.86	102.652	118.626	76.291	58.769	55.996	1633	1989	1185	476	821	698	466	393	373	nudG	8 kDa cytoplasmic dynein light chain [Aspergillus nidulans]	-	-	-	-	GO:0005874//microtubule;GO:0030286//dynein complex;GO:0042579//microbody;GO:0046930//pore complex;GO:1990351//transporter complex	-	GO:0006999//nuclear pore organization;GO:0007097//nuclear migration;GO:0032781//positive regulation of ATPase activity;GO:0048646//anatomical structure formation involved in morphogenesis;GO:0051293//establishment of spindle localization
AN0421	73.043	51.014	57.378	14.229	16.387	52.911	20.52	12.527	30.883	2465	1765	1661	421	618	1468	591	395	970	mrd1	TPA: Multiple RNA-binding domain-containing protein 1 [Source:UniProtKB/Swiss-Prot;Acc:Q5BGA9] [Aspergillus nidulans FGSC A4]	-	-	-	-	GO:0030684//preribosome;GO:0043231//intracellular membrane-bounded organelle;GO:0043232//intracellular non-membrane-bounded organelle	GO:0019843//rRNA binding;GO:0036094//small molecule binding	GO:0000479//endonucleolytic cleavage of tricistronic rRNA transcript (SSU-rRNA, 5.8S rRNA, LSU-rRNA);GO:0022618//ribonucleoprotein complex assembly
AN0422	2.644	2.187	3.395	2.1	1.318	2.972	13.491	3.296	7.947	79	67	87	55	44	73	344	92	221	abaA	ABAA_EMENI Regulatory protein abaA [Aspergillus nidulans FGSC A4]	Environmental Information Processing;Environmental Information Processing	Signal transduction;Signal transduction	ko04011//MAPK signaling pathway - yeast;ko04392//Hippo signaling pathway - multiple species	K09448;K09448	-	-	GO:0003006//developmental process involved in reproduction;GO:0006355//regulation of transcription, DNA-templated;GO:0043938//positive regulation of sporulation;GO:0043943//regulation of asexual sporulation resulting in formation of a cellular spore;GO:0045597//positive regulation of cell differentiation;GO:0048468//cell development
AN0423	17.536	22.149	24.724	24.02	19.918	17.775	12.118	23.18	11.514	234	303	283	281	297	195	138	289	143	xyl1	TPA: NAD(P)H-dependent D-xylose reductase (Eurofung) [Aspergillus nidulans FGSC A4]	Metabolism;Metabolism	Global and overview maps;Carbohydrate metabolism	ko01100//Metabolic pathways;ko00040//Pentose and glucuronate interconversions	K17743;K17743	-	-	-
AN0424	45.294	46.296	57.554	26.094	27.178	39.421	11.015	15.971	18.023	689	722	751	348	462	493	143	227	255.17	--	probable NAD(P)H-dependent D-xylose reductase xyl1 [Aspergillus udagawae]	-	-	-	-	-	-	-
AN0427	40.173	49.573	53.355	19.144	23.102	38.862	19.034	16.592	21.365	596	754	679	249	383	474	241	230	295	--	Lysine--tRNA ligase, cytoplasmic [Talaromyces marneffei PM1]	-	-	-	-	-	-	-
AN0428	41.977	34.128	43.254	28.633	29.17	36.518	43.259	29.524	41.397	913	761	807	546	709	653	803	600	838	msk1	lysyl-tRNA synthetase [Aspergillus clavatus NRRL 1]	Genetic Information Processing	Translation	ko00970//Aminoacyl-tRNA biosynthesis	K04567	GO:0044424//intracellular part	GO:0004812//aminoacyl-tRNA ligase activity;GO:0032550//purine ribonucleoside binding	GO:0006418//tRNA aminoacylation for protein translation
AN0429	162.28	158.049	149.331	96.843	114.74	101.472	99.918	94.171	96.131	1315	1313	1038	688	1039	676	691	713	725	tim10	IM10_EMENI Mitochondrial import inner membrane translocase subunit TIM10 [Aspergillus nidulans FGSC A4]	-	-	-	-	GO:0044429//mitochondrial part	GO:0005515//protein binding;GO:0022892//substrate-specific transporter activity;GO:0043169//cation binding	GO:0006839//mitochondrial transport;GO:0008104//protein localization
AN0430	25.925	33.578	36.618	39.913	36.325	33.539	78.672	55.462	58.55	912	1211	1105	1231	1428	970	2362	1823	1917	STB6	protein STB2 [Aspergillus lentulus]	-	-	-	-	-	-	-
AN0432	262.436	293.626	368.403	463.828	441.487	488.065	602.037	470.899	562.968	3747	4298	4512	5806	7044	5729	7336	6282	7481	mcr1	TPA: NADH-cytochrome b5 reductase 2 (EC 1.6.2.2)(Mitochondrial cytochrome b reductase) [Source:UniProtKB/Swiss-Prot;Acc:Q5BG98] [Aspergillus nidulans FGSC A4]	Metabolism	Carbohydrate metabolism	ko00520//Amino sugar and nucleotide sugar metabolism	K00326	-	GO:0003824//catalytic activity	GO:0044710//single-organism metabolic process
AN0433	2597.52	2205.59	1945.39	1902.81	1792.48	1732.83	1564.93	1697.21	1459.66	29556	25729	18988	18982	22792	16210	15197	18044	15458	RPL20A	60S ribosomal protein L20-B [Aspergillus lentulus]	Genetic Information Processing	Translation	ko03010//Ribosome	K02882	GO:0030529//intracellular ribonucleoprotein complex	GO:0005198//structural molecule activity	GO:0010467//gene expression
AN0434	76.474	87.269	110.815	48.076	55.348	76.648	32.907	39.877	43.135	1642	1921	2041	905	1328	1353	603	800	862	csn12	protein CSN12 homolog [Aspergillus udagawae]	-	-	-	-	GO:0000785//chromatin;GO:0043231//intracellular membrane-bounded organelle;GO:0044444//cytoplasmic part	-	GO:0023058//adaptation of signaling pathway
AN0435	4.219	5.599	8.788	6.389	5.137	5.468	3.079	4.071	4.458	61	83	109	81	83	65	38	55	60	--	BTB/POZ domain protein [Aspergillus parasiticus SU-1]	-	-	-	-	-	-	-
AN0436	33.762	48.642	68.194	50.471	54.446	53.768	51.536	48.589	66.465	763	1127	1322	1000	1375	999	994	1026	1398	SPBC29A3.03c	regulator of gluconeogenesis Rmd5 [Aspergillus niger]	-	-	-	-	GO:0043231//intracellular membrane-bounded organelle;GO:0043234//protein complex;GO:0044444//cytoplasmic part	GO:0015036//disulfide oxidoreductase activity;GO:0019787//ubiquitin-like protein transferase activity;GO:0046914//transition metal ion binding	GO:0006111//regulation of gluconeogenesis;GO:0006511//ubiquitin-dependent protein catabolic process;GO:0016567//protein ubiquitination
AN0437	2.819	4.178	8.151	10.939	9.369	8.905	7.763	11.362	9.715	77	117	191	262	286	200	181	290	247	DCLRE1B	DNA repair protein [Aspergillus niger]	-	-	-	-	-	-	-
AN0438	24.724	33.051	26.658	25.279	21.953	21.425	19.814	22.828	22.505	386	529	357	346	383	275	264	333	327	--	TPA: conserved hypothetical protein [Aspergillus nidulans FGSC A4]	-	-	-	-	-	-	-
AN0439	37.46	41.175	53.521	34.942	38.212	38.744	10.33	27.438	14.973	922	1039	1130	754	1051	784	217	631	343	SPAC23H3.03c	nitrogen permease regulator Npr2 [Aspergillus luchuensis]	-	-	-	-	GO:0035859//Seh1-associated complex;GO:0044444//cytoplasmic part	-	GO:0009267//cellular response to starvation;GO:0032006//regulation of TOR signaling;GO:0044765//single-organism transport;GO:0071702//organic substance transport
AN0440	75.688	84.265	93.043	63.242	68.737	71.172	15.972	39.099	27.205	2221	2535	2342	1627	2254	1717	400	1072	743	NGG1	transcriptional regulator Ngg1 [Aspergillus niger CBS 513.88]	-	-	-	-	GO:0070461//SAGA-type complex	GO:0090595//acetyl-CoA:L-lysine N6-acetyltransferase	GO:0016570//histone modification
AN0441	2.498	3.014	3.832	5.474	6	6.317	7.626	6.191	6.004	38	47	50	73	102	79	99	88	85	--	Ring finger domain protein [Aspergillus parasiticus SU-1]	-	-	-	-	-	GO:0043169//cation binding	-
AN0442	39.246	53.308	66.918	26.985	32.905	39.484	10.959	20.217	19.114	428	596	626	258	401	354	102	206	194	--	FRG1-like family protein [Aspergillus fischeri NRRL 181]	-	-	-	-	GO:0043232//intracellular non-membrane-bounded organelle	-	-
AN0443	22.566	31.702	32.443	20.186	20.429	22.327	13.413	11.548	18.803	343	494	423	269	347	279	174	164	266	ARD1	alcohol dehydrogenase, zinc-containing [Aspergillus rambellii]	Metabolism;Metabolism	Global and overview maps;Carbohydrate metabolism	ko01100//Metabolic pathways;ko00040//Pentose and glucuronate interconversions	K17818;K17818	-	GO:0003824//catalytic activity;GO:0046914//transition metal ion binding	GO:0044710//single-organism metabolic process
AN0444	25.71	35.248	33.787	28.746	32.574	24.252	29.078	31.128	21.597	1265	1778	1426	1240	1791	981	1221	1431	989	mug30	ubiquitin-protein ligase (Hul4), partial [Aspergillus nomius NRRL 13137]	-	-	-	-	GO:0043229//intracellular organelle	GO:0003824//catalytic activity	GO:0032446//protein modification by small protein conjugation
AN0445	3369.08	2640.12	2605.73	2586.84	2173.05	2400.67	2784.09	2346.11	2369	39316	31586	26084	26466	28338	23032	27728	25581	25730	rpl15	RL15_ASPNG 60S RIBOSOMAL PROTEIN L15 [Aspergillus nidulans FGSC A4]	Genetic Information Processing	Translation	ko03010//Ribosome	K02877	GO:0030529//intracellular ribonucleoprotein complex	GO:0005198//structural molecule activity	GO:0010467//gene expression
AN0446	31.996	28.845	62.312	17.201	14.042	26.384	8.711	12.564	25.202	1360	1257	2272	641	667	922	316	499	997	SPBPB7E8.02	TPA: PSP1 domain protein (AFU_orthologue; AFUA_1G04670) [Aspergillus nidulans FGSC A4]	-	-	-	-	-	-	-
AN0447	117.837	131.26	187.766	293.796	272.008	294.699	432.98	371.971	428.976	1641	1874	2243	3587	4233	3374	5146	4840	5560	SPBC1709.19c	TPA: NifU-related protein (AFU_orthologue; AFUA_1G04680) [Aspergillus nidulans FGSC A4]	-	-	-	-	GO:0044429//mitochondrial part	GO:0046914//transition metal ion binding;GO:0051540//metal cluster binding	GO:0009058//biosynthetic process;GO:0046916//cellular transition metal ion homeostasis;GO:0051651//maintenance of location in cell
AN0448	92.46	93.251	112.496	57.253	73.702	88.442	50.4	54.202	60.361	1236	1278	1290	671	1101	972	575	677	751	--	HIT finger domain protein [Aspergillus nomius NRRL 13137]	-	-	-	-	-	-	-
AN0449	75.65	74.551	89.812	35.556	38.927	56.415	11.927	24.062	23.212	3099	3131	3156	1277	1782	1900	417	921	885	gefA	ras guanyl-nucleotide exchange factor RasGEF [Aspergillus niger]	-	-	-	-	GO:0044464//cell part	GO:0032550//purine ribonucleoside binding	GO:0043087//regulation of GTPase activity
AN0450	43.587	41.628	49.266	29.051	37.139	48.222	31.576	32.614	51.311	1150	1126	1115	672	1095	1046	711	804	1260	ncs6	cytoplasmic tRNA 2-thiolation protein 1 [Aspergillus bombycis]	Genetic Information Processing	Folding, sorting and degradation	ko04122//Sulfur relay system	K14168	-	-	-
AN0451	287.457	271.949	381.8	217.218	192.426	269.36	471.455	305.989	376.017	2957	2868	3369	1959	2212	2278	4139	2941	3600	erg-1	C-8 sterol isomerase [Aspergillus niger CBS 513.88]	Metabolism;Metabolism;Metabolism	Global and overview maps;Global and overview maps;Lipid metabolism	ko01100//Metabolic pathways;ko01130//Biosynthesis of antibiotics;ko00100//Steroid biosynthesis	K09829;K09829;K09829	-	GO:0003824//catalytic activity	GO:0006605//protein targeting;GO:0008204//ergosterol metabolic process;GO:0016192//vesicle-mediated transport;GO:0022413//reproductive process in single-celled organism
AN0452	10.73	11.711	14.382	7.872	8.756	9.429	17.169	9.511	13.509	227	254	261	146	207	164	310	188	266	xgeA	xyloglucan-specific endoglucanase [Aspergillus nidulans]	-	-	-	-	-	GO:0052736//beta-glucanase activity	GO:0005976//polysaccharide metabolic process;GO:0045229//external encapsulating structure organization
AN0453	6.471	7.283	9.597	8.123	8.155	6.706	8.569	9.507	6.706	169	195	215	186	238	144	191	232	163	PCL1	cyclin [Aspergillus nidulans]	-	-	-	-	-	-	-
AN0454	40.54	40.907	57.533	61.365	53.981	52.66	136.499	94.439	105.96	957	990	1165	1270	1424	1022	2750	2083	2328	YGL159W	Ornithine cyclodeaminase/mu-crystallin [Penicillium camemberti]	-	-	-	-	-	-	-
AN0456	7.093	8.613	8.69	3.22	3.951	3.257	2.799	2.014	2.1	98	122	103	39	61	37	33	26	27	--	predicted protein [Aspergillus nidulans FGSC A4]	-	-	-	-	-	-	-
AN0457	13.784	25.581	14.4	4.288	5.527	3.811	4.719	4.79	4.231	154	293	138	42	69	35	45	50	44	--	hypothetical protein AN0457.2 [Aspergillus nidulans FGSC A4]	-	-	-	-	-	-	-
AN0458	23.099	26.521	45.049	35.24	41.686	54.087	30.167	40.74	57.756	480	565	803	642	968	924	535	791	1117	--	similar to An01g03270 [Aspergillus kawachii IFO 4308]	-	-	-	-	-	-	-
AN0459	14.351	13.551	31.661	70.045	61.188	55.362	90.775	144.353	94.49	344	333	651	1472	1639	1091	1857	3233	2108	orf2	cytochrome P450 monooxygenase [Aspergillus rambellii]	Metabolism;Metabolism	Amino acid metabolism;Lipid metabolism	ko00380//Tryptophan metabolism;ko00071//Fatty acid degradation	K00493;K00493	-	GO:0016491//oxidoreductase activity;GO:0046906//tetrapyrrole binding;GO:0046914//transition metal ion binding	GO:0044710//single-organism metabolic process
AN0460	10.466	7.923	22.612	100.942	68.851	58.786	103.268	185.408	105.636	259	201	480	2190	1904	1196	2181	4287	2433	--	TPA: F-box domain protein (AFU_orthologue; AFUA_1G04380) [Aspergillus nidulans FGSC A4]	-	-	-	-	-	-	-
AN0461	107.34	78.525	72.264	17.958	20.115	71.364	40.957	16.215	45.483	2168	1626	1252	318	454	1185	706	306	855	--	SRP40, C-terminal domain protein [Aspergillus clavatus NRRL 1]	-	-	-	-	-	-	-
AN0462	36.151	39.107	49.086	26.454	30.004	38.849	12.706	22.252	21.539	2137	2370	2489	1371	1982	1888	641	1229	1185	Sec3	exocyst complex component Sec3 [Aspergillus niger]	-	-	-	-	GO:0005933//cellular bud;GO:0016020//membrane;GO:0030427//site of polarized growth;GO:0044424//intracellular part	GO:0005488//binding	GO:0009987//cellular process;GO:0016043//cellular component organization;GO:0016192//vesicle-mediated transport;GO:0044765//single-organism transport;GO:0051649//establishment of localization in cell
AN0463	44.481	48.455	37.821	10.823	13.676	19.182	5.931	5.9	7.234	3647	4073	2660	778	1253	1293	415	452	552	DOCK2	SH3 and Ded_cyto domain protein [Aspergillus kawachii IFO 4308]	-	-	-	-	-	-	GO:0043087//regulation of GTPase activity
AN0464	11.898	12.498	15.776	4.325	4.973	8.906	6.051	4.548	5.76	182	196	207	58	85	112	79	65	82	MPPED1	TPA: Ser/Thr protein phosphatase family protein (AFU_orthologue; AFUA_1G04330) [Aspergillus nidulans FGSC A4]	-	-	-	-	-	GO:0003824//catalytic activity	-
AN0465	3808.21	3269.7	2952.76	2869.67	2782.24	2700.88	2433.19	2478.78	2336.54	41715	36719	27745	27559	34057	24323	22747	25370	23821	RPS8A	TPA: 40S ribosomal protein S8e (AFU_orthologue; AFUA_1G04320) [Aspergillus nidulans FGSC A4]	Genetic Information Processing	Translation	ko03010//Ribosome	K02995	GO:0005840//ribosome	GO:0005198//structural molecule activity	GO:0010467//gene expression;GO:0034645//cellular macromolecule biosynthetic process
AN0466	25.891	40.406	45.958	120.094	134.132	144.864	345.595	223.378	272.84	375	600	571	1525	2171	1725	4272	3023	3678	--	integral membrane protein [Aspergillus fumigatus Af293]	-	-	-	-	-	-	-
AN0467	37.215	38.377	131.544	93.736	60.814	99.235	574.063	327.118	755.34	437	462	1325	965	798	958	5753	3589	8255	--	integral membrane protein [Talaromyces cellulolyticus]	-	-	-	-	-	-	-
AN0468	50.093	47.13	192.088	163.087	90.358	135.512	934.838	532.006	1209.4	508	490	1671	1450	1024	1129.82	8091	5041	11415	--	TPA: hypothetical protein ANIA_00468 [Aspergillus nidulans FGSC A4]	-	-	-	-	-	-	-
AN0469	36.636	41.628	45.393	25.119	27.48	30.619	10.712	18.763	17.612	1607	1872	1708	966	1347	1104.18	401	769	719.03	SPBC3B8.04c	TPA: phosphate transport (Eurofung) [Aspergillus nidulans FGSC A4]	-	-	-	-	GO:0016020//membrane;GO:0043231//intracellular membrane-bounded organelle	-	GO:0030001//metal ion transport;GO:0044763//single-organism cellular process
AN0470	197.46	205.785	228.407	161.699	177.971	234.587	156.862	162.48	208.439	3478	3716	3451	2497	3503	3397	2358	2674	3417	rsm7	30S ribosomal protein [Aspergillus ochraceoroseus]	Genetic Information Processing	Translation	ko03010//Ribosome	K02992	-	-	-
AN0471	109.316	115.153	121.325	39.605	33.524	49.59	100.909	72.959	104.308	2314	2499	2203	735	793	863	1823	1443	2055	VCX1	vacuolar calcium ion transporter [Aspergillus rambellii]	-	-	-	-	GO:0000322//storage vacuole;GO:0005774//vacuolar membrane;GO:0031224//intrinsic component of membrane	GO:0005451//monovalent cation:proton antiporter activity;GO:0015368//calcium:cation antiporter activity	GO:0006816//calcium ion transport;GO:0006875//cellular metal ion homeostasis;GO:0034220//ion transmembrane transport
AN0472	47.306	50.821	80.371	48.307	43.795	51.866	61.296	64.366	89.621	1795	1977	2616	1607	1857	1618	1985	2282	3165	ARB_01444	endo-1 [Aspergillus bombycis]	-	-	-	-	-	GO:0052736//beta-glucanase activity	-
AN0473	97.594	102.451	306.249	24.814	31.651	92.475	115.779	85.123	250.135	2086	2245	5615	465	756	1625	2112	1700	4976	nicT	allantoate permease [Aspergillus nomius NRRL 13137]	-	-	-	-	-	-	GO:0044763//single-organism cellular process
AN0474	16.544	100.148	21.108	2.511	8.896	3.282	11.232	4.94	10.299	233	1446	255	31	140	38	135	65	135	uprt	uracil phosphoribosyltransferase [Capronia coronata CBS 617.96]	Metabolism;Metabolism	Global and overview maps;Nucleotide metabolism	ko01100//Metabolic pathways;ko00240//Pyrimidine metabolism	K00761;K00761	-	GO:0016740//transferase activity	-
AN0475	60.781	41.526	51.931	15.246	14.975	49.767	11.253	11.574	28.836	2310	1618	1693	508	636	1555	365	411	1020	SPAC57A7.06	TPA: small nucleolar ribonucleoprotein complex subunit Utp14, putatrive (AFU_orthologue; AFUA_1G04240) [Aspergillus nidulans FGSC A4]	Genetic Information Processing	Translation	ko03008//Ribosome biogenesis in eukaryotes	K14567	GO:0030684//preribosome;GO:0043231//intracellular membrane-bounded organelle;GO:0044423//virion part	-	GO:0000479//endonucleolytic cleavage of tricistronic rRNA transcript (SSU-rRNA, 5.8S rRNA, LSU-rRNA)
AN0476	156.779	152.74	142.726	97.57	109.475	128.2	102.326	91.753	121.333	1666	1664	1301	909	1300	1120	928	911	1200	MRPL27	TPA: 50S ribosomal protein YmL27 (AFU_orthologue; AFUA_1G04230) [Aspergillus nidulans FGSC A4]	-	-	-	-	GO:0000315//organellar large ribosomal subunit;GO:0043231//intracellular membrane-bounded organelle	GO:0005198//structural molecule activity	-
AN0477	1.078	1.051	1.745	1.297	1.179	1.602	1.052	1.025	1.608	18	18	25	19	22	22	15	16	25	hmgA	homogentisate 1,2-dioxygenase [Verruconis gallopava]	Metabolism;Metabolism	Global and overview maps;Amino acid metabolism	ko01100//Metabolic pathways;ko00350//Tyrosine metabolism	K00451;K00451	-	-	GO:0006558//L-phenylalanine metabolic process
AN0478	0	0	0	0	0	0	0	0	0	0	0	0	0	0	0	0	0	0	--	predicted protein [Aspergillus nidulans FGSC A4]	-	-	-	-	-	-	-
AN0479	0	0	0	0	0	0	0	0	0	0	0	0	0	0	0	0	0	0	bglO	TPA: beta-1,4-glucosidase (Eurofung) [Aspergillus nidulans FGSC A4]	Metabolism;Metabolism;Metabolism;Metabolism	Global and overview maps;Global and overview maps;Carbohydrate metabolism;Metabolism of other amino acids	ko01100//Metabolic pathways;ko01110//Biosynthesis of secondary metabolites;ko00500//Starch and sucrose metabolism;ko00460//Cyanoamino acid metabolism	K05349;K05349;K05349;K05349	-	GO:0016787//hydrolase activity	-
AN0480	32.044	33.382	23.459	25.6	26.557	28.148	32.558	26.333	28.071	379	404.78	238	265.45	351	273.7	328.64	291	309	--	Pc13g04490 [Penicillium rubens Wisconsin 54-1255]	-	-	-	-	-	-	-
AN0481	4.756	5.913	7.556	2.164	2.668	2.128	2.252	2.11	1.695	193	246	263	77	121	71	78	80	64	--	Tetratricopeptide-like helical [Penicillium expansum]	-	-	-	-	-	-	-
AN0482	0.424	0.479	5.772	10.66	7.265	4.341	2.718	21.771	6.159	19	22	222	419	364	160	104	912	257	PARP6	ubiquitin conjugating enzyme [Aspergillus nomius NRRL 13137]	Genetic Information Processing	Folding, sorting and degradation	ko04120//Ubiquitin mediated proteolysis	K10582	-	-	-
AN0483	0.269	0.262	4.226	0.613	1.081	3.103	11.327	6.754	30.294	2	2	27	4	9	19	72	47	210	--	predicted protein [Aspergillus nidulans FGSC A4]	-	-	-	-	-	-	-
AN0484	12.398	16.861	25.016	2.244	4.214	4.713	1.746	1.531	1.345	208	290	360	33	79	65	25	24	21	ARB_04177	TPA: glycerophosphoryl diester phosphodiesterase family protein (AFU_orthologue; AFUA_6G12240) [Aspergillus nidulans FGSC A4]	Metabolism	Lipid metabolism	ko00564//Glycerophospholipid metabolism	K01126	-	GO:0008081//phosphoric diester hydrolase activity	GO:0019400//alditol metabolic process
AN0485	10.082	10.224	32.621	7.143	5.763	10.859	0.781	3.042	3.007	227	236	630	141	145	201	15	64	63	SPAC3H8.02	TPA: CRAL/TRIO domain protein (AFU_orthologue; AFUA_4G13930) [Aspergillus nidulans FGSC A4]	-	-	-	-	-	-	-
AN0486	9.476	9.243	17.523	7.692	7.55	8.817	2.402	4.642	4.117	319	319	506	227	284	244	69	146	129	--	C2H2 transcription factor [Aspergillus rambellii]	-	-	-	-	GO:0043231//intracellular membrane-bounded organelle	GO:0003676//nucleic acid binding;GO:0046914//transition metal ion binding	GO:0034645//cellular macromolecule biosynthetic process
AN0487	14.245	15.798	10.903	5.051	3.464	3.352	4.572	3.281	3.593	460	523	302	143	125	89	126	99	108	UGT80B1	sterol glucosyltransferase [Aspergillus ruber CBS 135680]	-	-	-	-	-	GO:0016758//transferase activity, transferring hexosyl groups	GO:0009812//flavonoid metabolic process;GO:0030258//lipid modification
AN0489	0.054	0	0.253	0.062	0	0	0	0	0	1	0	4	1	0	0	0	0	0	--	MFS multidrug transporter, partial [Aspergillus nomius NRRL 13137]	-	-	-	-	-	-	GO:0044763//single-organism cellular process
AN0490	331.469	235.294	211.967	166.16	148.311	209.567	260.459	150.879	169.776	7684	5592	4215	3377	3842	3994	5153	3268	3663	pyr-7	CTP synthase [Aspergillus fumigatus Af293]	Metabolism;Metabolism	Global and overview maps;Nucleotide metabolism	ko01100//Metabolic pathways;ko00240//Pyrimidine metabolism	K01937;K01937	GO:0044424//intracellular part	GO:0016879//ligase activity, forming carbon-nitrogen bonds;GO:0032550//purine ribonucleoside binding	GO:0006241//CTP biosynthetic process;GO:0009064//glutamine family amino acid metabolic process;GO:0009267//cellular response to starvation;GO:0010948//negative regulation of cell cycle process
AN0492	0	0	0.902	0	0	0	0	0.414	0	0	0	4	0	0	0	0	2	0	--	hypothetical protein AN0492.2 [Aspergillus nidulans FGSC A4]	-	-	-	-	-	-	-
AN0493	28.238	50.94	411.131	70.304	66.026	221.593	121.496	173.694	409.425	186	344	2323	406	486	1200	683	1069	2510	--	Pc13g06930 [Penicillium rubens Wisconsin 54-1255]	-	-	-	-	-	-	-
AN0494	6.417	6.814	13.875	12.513	9.354	17.75	28.013	24.369	38.976	124	135	230	212	202	282	462	440	701	cbhB	1,4-beta-D-glucan-cellobiohydrolyase [Aspergillus nidulans]	Metabolism;Metabolism	Global and overview maps;Carbohydrate metabolism	ko01100//Metabolic pathways;ko00500//Starch and sucrose metabolism	K01225;K01225	-	GO:0016798//hydrolase activity, acting on glycosyl bonds;GO:0030247//polysaccharide binding	GO:0000272//polysaccharide catabolic process
AN0495	156.628	156.365	243.193	1139.13	1004.81	769.272	841.87	1132.72	801.882	2166	2216.87	2884.87	13810.9	15527.9	8746	9935.95	14636	10320.8	purU	formyltetrahydrofolate deformylase [Aspergillus nomius NRRL 13137]	Metabolism;Metabolism	Carbohydrate metabolism;Metabolism of cofactors and vitamins	ko00630//Glyoxylate and dicarboxylate metabolism;ko00670//One carbon pool by folate	K01433;K01433	-	GO:0016741//transferase activity, transferring one-carbon groups;GO:0016811//hydrolase activity, acting on carbon-nitrogen (but not peptide) bonds, in linear amides;GO:0031406//carboxylic acid binding	GO:0006188//IMP biosynthetic process
AN0497	0.139	0.407	0.054	0.741	0.872	0.282	4.349	1.936	1.495	3	9	1	14	21	5	80	39	30	SPCC757.13	MFS transporter [Aspergillus bombycis]	-	-	-	-	-	-	GO:0044763//single-organism cellular process
AN0498	16.558	11.192	15.665	58.954	61.655	73.091	370.917	211.413	254.904	329	228	267	1027	1369	1194	6290	3925	4714	FUB11	transporter mfs1 [Aspergillus lentulus]	-	-	-	-	GO:0031224//intrinsic component of membrane	-	GO:0044763//single-organism cellular process
AN0499	0	0.119	0.142	0.835	0.437	0	2.143	1.697	0.393	0	1	1	6	4	0	15	13	3	--	chitin binding domain protein Peritrophin-A [Aspergillus nomius NRRL 13137]	-	-	-	-	-	GO:0097367//carbohydrate derivative binding	GO:0006022//aminoglycan metabolic process
AN0500	0.106	0.052	0.062	0.06	0.095	0.064	0	0.057	0.171	2	1	1	1	2	1	0	1	3	--	integral membrane protein [Aspergillus niger CBS 513.88]	-	-	-	-	-	-	-
AN0501	0	0	0	0	0.046	0	0	0	0	0	0	0	0	1	0	0	0	0	MPH2	sugar transporter [Aspergillus oryzae RIB40]	-	-	-	-	-	GO:0005215//transporter activity	GO:0044763//single-organism cellular process
AN0502	107.906	86.758	103.69	43.804	47.543	89.587	19.418	27.472	37.14	3796	3129	3129	1351	1869	2591	583	903	1216	TYW1	TPA: flavodoxin and radical SAM domain protein (AFU_orthologue; AFUA_6G11510) [Aspergillus nidulans FGSC A4]	-	-	-	-	GO:0043231//intracellular membrane-bounded organelle	GO:0003824//catalytic activity;GO:0032553//ribonucleotide binding;GO:0051540//metal cluster binding	GO:0006400//tRNA modification;GO:0044710//single-organism metabolic process
AN0504	71.702	75.069	100.731	58.461	66.133	72.788	27.858	44.114	33.734	1336	1434	1610	955	1377	1115	443	768	585	SIT4	SitA protein [Aspergillus nidulans]	-	-	-	-	GO:0000785//chromatin;GO:0043231//intracellular membrane-bounded organelle;GO:0044444//cytoplasmic part	GO:0004721//phosphoprotein phosphatase activity	GO:0002097//tRNA wobble base modification;GO:0006259//DNA metabolic process;GO:0006796//phosphate-containing compound metabolic process;GO:0006979//response to oxidative stress;GO:0007010//cytoskeleton organization;GO:0007088//regulation of mitotic nuclear division;GO:0007569//cell aging;GO:0031401//positive regulation of protein modification process;GO:0035556//intracellular signal transduction;…
AN0505	50.189	53.448	83.476	57.108	59.485	73.188	44.366	54.926	46.457	1242	1356	1772	1239	1645	1489	937	1270	1070	UPF3	regulator of nonsense transcripts UPF3 [Aspergillus udagawae]	Genetic Information Processing;Genetic Information Processing	Translation;Translation	ko03013//Nucleocytoplasmic transport;ko03015//mRNA surveillance pathway	K14328;K14328	-	GO:0097159//organic cyclic compound binding	-
AN0506	17.245	22.042	16.291	10.513	12.639	15.913	31.268	15.832	17.012	232	304	188	124	190	176	359	199	213	--	TPA: conserved hypothetical protein [Aspergillus nidulans FGSC A4]	-	-	-	-	-	-	-
AN0507	8.238	9.374	10.523	4.898	6.404	5.543	0.308	1.657	1.099	282	329	309	147	245	156	9	53	35	--	Zn(II)2Cys6 transcription factor [Aspergillus ruber CBS 135680]	-	-	-	-	GO:0043231//intracellular membrane-bounded organelle	GO:0046914//transition metal ion binding	GO:0006355//regulation of transcription, DNA-templated
AN0508	0	0	0	0	0	0.138	0	0	0	0	0	0	0	0	1	0	0	0	--	similar to An09g00200 [Aspergillus luchuensis]	-	-	-	-	-	-	-
AN0509	0	0	0	0	0	0	0.022	0	0.04	0	0	0	0	0	0	1	0	2	Chia	chitinase [Purpureocillium lilacinum]	-	-	-	-	-	GO:0004553//hydrolase activity, hydrolyzing O-glycosyl compounds;GO:0097367//carbohydrate derivative binding	GO:0006026//aminoglycan catabolic process;GO:0044238//primary metabolic process
AN0510	0.555	0	0.324	0.317	0.166	0.113	0	0.198	0.398	6	0	3	3	2	1	0	2	4	--	Pc16g11390 [Penicillium rubens Wisconsin 54-1255]	-	-	-	-	-	-	-
AN0511	0	0	0	0	0	0	0	0.113	0.226	0	0	0	0	0	0	0	1	2	--	LysM domain-containingprotein [Purpureocillium lilacinum]	-	-	-	-	-	-	-
AN0512	0.256	0.5	0.498	0	0.076	0.312	0.3	0.731	0.459	3	6	5	0	1	3	3	8	5	--	predicted protein [Aspergillus nidulans FGSC A4]	-	-	-	-	-	-	-
AN0515	0	0.232	0.139	0	0	0	0	0	0	0	2	1	0	0	0	0	0	0	--	TPA: NACHT domain protein (AFU_orthologue; AFUA_4G09460) [Aspergillus nidulans FGSC A4]	-	-	-	-	-	-	-
AN0517	0	0.015	0.036	0.035	0.028	0.019	0.054	0.017	0.033	0	1	2	2	2	1	3	1	2	CHIT1	Chitin-binding, type 1 [Penicillium roqueforti FM164]	-	-	-	-	-	GO:0004553//hydrolase activity, hydrolyzing O-glycosyl compounds;GO:0097367//carbohydrate derivative binding	GO:0006026//aminoglycan catabolic process;GO:0044238//primary metabolic process
AN0518	2.188	4.183	5.305	3.494	3.994	2.874	2.256	2.997	2.539	25	49	52	35	51	27	22	32	27	--	Pc24g00430 [Penicillium rubens Wisconsin 54-1255]	-	-	-	-	-	-	-
AN0519	0	0	0	0.158	0	0	0	0	0	0	0	0	1	0	0	0	0	0	--	hypothetical protein AN0519.2 [Aspergillus nidulans FGSC A4]	-	-	-	-	-	-	-
AN0520	0	0	0	0	0	0	0	0	0	0	0	0	0	0	0	0	0	0	yanF	Bifunctional solanapyrone synthase [Valsa mali]	-	-	-	-	-	GO:0000166//nucleotide binding;GO:0016616//oxidoreductase activity, acting on the CH-OH group of donors, NAD or NADP as acceptor	GO:0044710//single-organism metabolic process
AN0521	0	0	0	0	0	0	0	0	0	0	0	0	0	0	0	0	0	0	--	short-chain dehydrogenase [Aspergillus kawachii IFO 4308]	-	-	-	-	-	GO:0003824//catalytic activity	GO:0044710//single-organism metabolic process
AN0522	0	0	0	0	0	0	0	0	0	0	0	0	0	0	0	0	0	0	--	hypothetical protein AN0522.2 [Aspergillus nidulans FGSC A4]	-	-	-	-	-	-	-
AN0523	0.011	0.022	0	0.038	0.04	0	0.026	0.059	0.012	1	2	0	3	4	0	2	5	1	pksCT	polyketide synthase [Aspergillus bombycis]	-	-	-	-	-	GO:0003824//catalytic activity	GO:0019748//secondary metabolic process
AN0524	0	0	0	0	0	0	0	0.092	0	0	0	0	0	0	0	0	1	0	--	NmrA-like family protein [Aspergillus parasiticus SU-1]	-	-	-	-	-	-	GO:0044710//single-organism metabolic process
AN0525	0.104	0.508	0.728	0.712	0.838	0.76	0.122	0.891	0.447	1	5	6	6	9	6	1	8	4	tropE	short chain dehydrogenase [Aspergillus parasiticus SU-1]	-	-	-	-	-	GO:0003824//catalytic activity	GO:0044710//single-organism metabolic process
AN0526	0	0	0	0	0	0	0	0.265	0	0	0	0	0	0	0	0	3	0	tropC	non-heme dioxygenase in morphine synthesis N-terminal [Aspergillus parasiticus SU-1]	-	-	-	-	-	GO:0016705//oxidoreductase activity, acting on paired donors, with incorporation or reduction of molecular oxygen;GO:0043169//cation binding	GO:0044710//single-organism metabolic process
AN0527	0	0	0	0	0	0	0	0	0	0	0	0	0	0	0	0	0	0	dbaC	YCII-related protein [Aspergillus oryzae]	-	-	-	-	-	-	-
AN0528	0.156	0.152	0.242	0.296	0.558	0	0.061	0.167	0.223	3	3	4	5	12	0	1	3	4	dbaD	MFS monocarboxylate transporter [Aspergillus oryzae RIB40]	-	-	-	-	-	-	-
AN0529	0.263	0.085	0	0	0.235	0.106	0	0.094	0.188	3	1	0	0	3	1	0	1	2	dbaE	Serine hydrolase [Aspergillus oryzae]	-	-	-	-	-	-	GO:0019748//secondary metabolic process
AN0530	0	0	0	0	0	0	0	0	0	0	0	0	0	0	0	0	0	0	dbaH	FAD binding domain protein [Aspergillus parasiticus SU-1]	-	-	-	-	-	-	-
AN0531	0.523	1.274	0.305	1.937	0.701	0.795	3.521	0.979	1.263	4	10	2	13	6	5	23	7	9	--	Pc13g06890 [Penicillium rubens Wisconsin 54-1255]	-	-	-	-	-	-	-
AN0532	1.296	1.517	1.435	1.996	3.074	2.128	2.202	2.705	1.81	20	24	19	27	53	27	29	39	26	--	Transposase [Rasamsonia emersonii CBS 393.64]	-	-	-	-	-	GO:0003676//nucleic acid binding	-
AN0533	0	0	0.051	0	0	0	0	0.046	0	0	0	1	0	0	0	0	1	0	dbaA	Zn(II)2Cys6 transcription factor [Aspergillus flavus AF70]	-	-	-	-	GO:0043231//intracellular membrane-bounded organelle	GO:0003676//nucleic acid binding;GO:0046914//transition metal ion binding	GO:0006355//regulation of transcription, DNA-templated
AN0534	0	0	0	0	0	0	0	0	0.154	0	0	0	0	0	0	0	0	1	MX2	interferon-induced GTP-binding protein Mx2 [Ophiocordyceps sinensis CO18]	-	-	-	-	-	-	-
AN0535	1.362	0.966	1.299	1.553	1.329	1.355	4.206	2.385	2.793	11	8	9	11	12	9	29	18	21	--	hypothetical protein AN0535.2 [Aspergillus nidulans FGSC A4]	-	-	-	-	-	-	-
AN0536	0	0	0	0	0	0	0	0	0	0	0	0	0	0	0	0	0	0	pol	hypothetical protein AN0536.2 [Aspergillus nidulans FGSC A4]	-	-	-	-	GO:0043231//intracellular membrane-bounded organelle	-	-
AN0537	0.221	0	0	0	0.198	0.269	0.259	0.237	0	1	0	0	0	1	1	1	1	0	--	hypothetical protein AN0537.2 [Aspergillus nidulans FGSC A4]	-	-	-	-	GO:0043231//intracellular membrane-bounded organelle	-	GO:0006259//DNA metabolic process
AN0538	0.424	0.413	0.741	0	0.569	0.773	0.745	0.454	0.683	2	2	3	0	3	3	3	2	3	--	predicted protein [Aspergillus nidulans FGSC A4]	-	-	-	-	-	-	-
AN0539	2.792	2.862	1.958	0.831	0.561	0.517	1.517	1.213	1.087	138	145	83	36	31	21	64	56	50	--	TPR domain containing protein [Colletotrichum tofieldiae]	-	-	-	-	-	-	-
AN0540	0.262	0	0	0	0	0	0	0	0.188	3	0	0	0	0	0	0	0	2	--	predicted protein [Aspergillus nidulans FGSC A4]	-	-	-	-	-	-	-
AN0541	0	0	0	0	0	0	0.019	0	0	0	0	0	0	0	0	1	0	0	CHIT1	chitinase A1 [Nannizzia gypsea CBS 118893]	-	-	-	-	-	GO:0004553//hydrolase activity, hydrolyzing O-glycosyl compounds	GO:0006026//aminoglycan catabolic process;GO:0044238//primary metabolic process
AN0542	0	0	0	0	0	0	0	0	0	0	0	0	0	0	0	0	0	0	ARB_05157	LysM domain-containing protein [Cordyceps brongniartii RCEF 3172]	-	-	-	-	-	-	-
AN0543	0	0	0	0	0	0	0.063	0	0	0	0	0	0	0	0	1	0	0	ARB_05157	LysM domain-containing protein [Nannizzia gypsea CBS 118893]	-	-	-	-	-	-	-
AN0544	0	0	0	0	0	0	0	0	0	0	0	0	0	0	0	0	0	0	--	predicted protein [Aspergillus nidulans FGSC A4]	-	-	-	-	-	-	-
AN0545	0	0	0	0	0	0	0	0	0	0	0	0	0	0	0	0	0	0	--	predicted protein [Aspergillus nidulans FGSC A4]	-	-	-	-	-	-	-
AN0546	0	0	0	0	0	0	0	0	0	0	0	0	0	0	0	0	0	0	--	predicted protein [Aspergillus nidulans FGSC A4]	-	-	-	-	-	-	-
AN0547	0	0	0	0	0	0	0	0	0	0	0	0	0	0	0	0	0	0	cpaT	MFS multidrug transporter [Aspergillus oryzae RIB40]	-	-	-	-	-	-	GO:0044763//single-organism cellular process
AN0548	0.351	0.228	0	0.133	0	0	0	0	0.126	3	2	0	1	0	0	0	0	1	--	predicted protein [Aspergillus nidulans FGSC A4]	-	-	-	-	-	-	-
AN0549	0.023	0	0	0	0	0	0	0	0	1	0	0	0	0	0	0	0	0	CHIT1	Chitin-binding, type 1 [Penicillium roqueforti FM164]	-	-	-	-	-	-	-
AN0550	0.078	0.057	0	0.022	0.017	0	0	0	0	4	3	0	1	1	0	0	0	0	ARB_02077	Pectin lyase fold/virulence factor [Penicillium roqueforti FM164]	-	-	-	-	-	-	GO:0005976//polysaccharide metabolic process
AN0551	1.182	1.291	2.204	0.27	0.465	0.862	0.665	0.152	0.609	25	28	40	5	11	15	12	3	12	MNS1	mannosyl-oligosaccharide 1,2-alpha-mannosidase [Aspergillus terreus NIH2624]	Metabolism;Genetic Information Processing;Metabolism;Metabolism	Global and overview maps;Folding, sorting and degradation;Glycan biosynthesis and metabolism;Glycan biosynthesis and metabolism	ko01100//Metabolic pathways;ko04141//Protein processing in endoplasmic reticulum;ko00510//N-Glycan biosynthesis;ko00513//Various types of N-glycan biosynthesis	K01230;K01230;K01230;K01230	-	GO:0016787//hydrolase activity;GO:0046872//metal ion binding	-
AN0553	0	0.091	0.872	0	0	0.227	0.548	0.2	1.205	0	1	8	0	0	2	5	2	12	--	predicted protein [Aspergillus nidulans FGSC A4]	-	-	-	-	-	-	-
AN0554	719.56	998.819	1381.26	292.927	300.465	397.78	166.132	194.576	142.757	15895	22620	26173	5673	7417	7224	3132	4016	2935	aldA	DHAL_EMENI Aldehyde dehydrogenase (ALDDH) [Aspergillus nidulans FGSC A4]	Metabolism;Metabolism;Metabolism;Metabolism;Metabolism;Metabolism;Metabolism;Metabolism;Metabolism;Metabolism;Metabolism;Metabolism;Metabolism;Metabolism	Global and overview maps;Global and overview maps;Global and overview maps;Amino acid metabolism;Carbohydrate metabolism;Amino acid metabolism;Carbohydrate metabolism;Amino acid metabolism;Lipid metabolism;Lipid metabolism;Amino acid metabolism;Metabolism of other amino acids;Amino acid metabolism;Carbohydrate metabolism	ko01100//Metabolic pathways;ko01110//Biosynthesis of secondary metabolites;ko01130//Biosynthesis of antibiotics;ko00330//Arginine and proline metabolism;ko00010//Glycolysis / Gluconeogenesis;ko00380//Tryptophan metabolism;ko00620//Pyruvate metabolism;ko00280//Valine, leucine and isoleucine degradation;ko00561//Glycerolipid metabolism;ko00071//Fatty acid degradation;ko00310//Lysine degradation;ko0…	K00128;K00128;K00128;K00128;K00128;K00128;K00128;K00128;K00128;K00128;K00128;K00128;K00128;K00128	GO:0043231//intracellular membrane-bounded organelle;GO:0044444//cytoplasmic part	GO:0016903//oxidoreductase activity, acting on the aldehyde or oxo group of donors	GO:0044710//single-organism metabolic process
AN0556	14.638	15.645	20.617	16.617	16.515	15.164	9.232	26.161	13.094	418	458	505	416	527	356	225	698	348	mus-23	TPA: Meiotic recombination protein [Source:UniProtKB/TrEMBL;Acc:Q8J0S5] [Aspergillus nidulans FGSC A4]	Genetic Information Processing;Genetic Information Processing	Replication and repair;Replication and repair	ko03440//Homologous recombination;ko03450//Non-homologous end-joining	K10865;K10865	GO:0043231//intracellular membrane-bounded organelle;GO:0043234//protein complex;GO:0044427//chromosomal part	GO:0003690//double-stranded DNA binding;GO:0003697//single-stranded DNA binding;GO:0004519//endonuclease activity;GO:0004527//exonuclease activity;GO:0005515//protein binding;GO:0016776//phosphotransferase activity, phosphate group as acceptor;GO:0043565//sequence-specific DNA binding;GO:0046914//transition metal ion binding	GO:0000725//recombinational repair;GO:0000726//non-recombinational repair;GO:0006308//DNA catabolic process;GO:0006355//regulation of transcription, DNA-templated;GO:0007127//meiosis I;GO:0008104//protein localization;GO:0009117//nucleotide metabolic process;GO:0022413//reproductive process in single-celled organism;GO:0044773//mitotic DNA damage checkpoint
AN0557	80.016	94.745	129.516	175.039	161.327	152.742	170.291	241.706	172.303	3604	4375	5004	6912	8120	5656	6546	10172	7223	--	TPA: F-box and WD domain protein (AFU_orthologue; AFUA_6G11400) [Aspergillus nidulans FGSC A4]	-	-	-	-	GO:0043234//protein complex	-	GO:0019941//modification-dependent protein catabolic process
AN0558	191.559	211.72	155.872	61.295	52.587	65.532	106.123	73.262	69.277	4192	4750	2926	1176	1286	1179	1982	1498	1411	gel2	1,3-beta-glucanosyltransferase Gel2 [Aspergillus fumigatus Af293]	-	-	-	-	GO:0005618//cell wall;GO:0031224//intrinsic component of membrane	GO:0016740//transferase activity	GO:0044238//primary metabolic process;GO:0071555//cell wall organization
AN0559	410.709	355.133	335.198	209.78	225.783	257.073	167.765	169.215	208.751	5585	4951	3910	2501	3431	2874	1947	2150	2642	tom20	mitochondrial import receptor subunit (Tom20) [Aspergillus fumigatus Af293]	-	-	-	-	GO:0031306//intrinsic component of mitochondrial outer membrane;GO:0043234//protein complex	GO:0005048//signal sequence binding	GO:0006886//intracellular protein transport;GO:0007008//outer mitochondrial membrane organization;GO:0035927//RNA import into mitochondrion
AN0560	37.285	50.096	55.144	31.504	37.405	38.015	10.581	18.839	14.288	1057	1456	1341	783	1185	886	256	499	377	exo84	TPA: Exocyst complex component exo84 [Source:UniProtKB/Swiss-Prot;Acc:Q5BFX0] [Aspergillus nidulans FGSC A4]	-	-	-	-	GO:0005933//cellular bud;GO:0030427//site of polarized growth;GO:0043234//protein complex;GO:0044444//cytoplasmic part	-	GO:0006892//post-Golgi vesicle-mediated transport;GO:0022618//ribonucleoprotein complex assembly;GO:0034629//cellular protein complex localization;GO:0043623//cellular protein complex assembly
AN0561	78.579	85.931	90.009	106.943	121.483	133.644	118.462	121.954	118.554	2526	2832	2482	3014	4364	3532	3250	3663	3547	SPAC323.04	ABC transporter [Aspergillus flavus AF70]	-	-	-	-	-	GO:0017111//nucleoside-triphosphatase activity;GO:0032550//purine ribonucleoside binding	-
AN0562	82.675	126.883	100.614	69.117	103.918	88.006	52.636	59.177	55.762	1730	2722	1806	1268	2430	1514	940	1157	1086	Acsf3	peroxisomal AMP binding enzyme [Aspergillus nomius NRRL 13137]	-	-	-	-	-	-	-
AN0563	8.85	8.772	8.32	44.45	49.563	28.996	23.249	48.812	25.46	124	126	100	546	776	334	278	639	332	lipI	esterase/lipase [Aspergillus niger]	-	-	-	-	-	GO:0003824//catalytic activity	-
AN0564	14.581	9.678	13.427	23.322	18.413	11.753	17.388	26.87	12.004	338	230	267	474	477	224	344	582	259	PHO1	histidine acid phosphatase [Aspergillus oryzae]	Metabolism;Cellular Processes;Metabolism;Metabolism	Global and overview maps;Cell growth and death;Metabolism of cofactors and vitamins;Metabolism of cofactors and vitamins	ko01100//Metabolic pathways;ko04111//Cell cycle - yeast;ko00730//Thiamine metabolism;ko00740//Riboflavin metabolism	K01078;K01078;K01078;K01078	-	GO:0016791//phosphatase activity	GO:0006796//phosphate-containing compound metabolic process
AN0565	140.893	110.626	154.499	62.309	71.491	180.43	83.289	74.363	147.328	12398	9980	11662	4807	7030	13053	6255	6114	12066	pyrABCN	TPA: Protein pyrABCN [Includes Glutamine-dependent carbamoyl-phosphate(EC 6.3.5.5);Aspartate carbamoyltransferase(EC 2.1.3.2)] [Source:UniProtKB/Swiss-Prot;Acc:O93937] [Aspergillus nidulans FGSC A4]	Metabolism;Metabolism;Metabolism	Global and overview maps;Nucleotide metabolism;Amino acid metabolism	ko01100//Metabolic pathways;ko00240//Pyrimidine metabolism;ko00250//Alanine, aspartate and glutamate metabolism	K11541;K11541;K11541	-	-	-
AN0566	32.815	33.926	36.973	29.848	28.129	35.331	48.351	38.453	52.334	1402	1486	1355	1118	1343	1241	1763	1535	2081	--	calcium channel YVC1 [Aspergillus udagawae]	-	-	-	-	GO:0016020//membrane	-	GO:0006811//ion transport;GO:0044763//single-organism cellular process
AN0567	4.058	2.382	5.344	4.843	4.169	5.713	1.937	4.745	3.189	108	65	122	113	124	125	44	118	79	AOX1	GMC oxidoreductase [Aspergillus parasiticus SU-1]	Metabolism;Metabolism;Metabolism	Global and overview maps;Global and overview maps;Energy metabolism	ko01100//Metabolic pathways;ko01200//Carbon metabolism;ko00680//Methane metabolism	K17066;K17066;K17066	-	GO:0000166//nucleotide binding;GO:0016614//oxidoreductase activity, acting on CH-OH group of donors	GO:0044710//single-organism metabolic process
AN0568	30.774	32.993	42.921	35.503	35.152	37.289	13.578	30.205	17.872	1049	1153	1255	1061	1339	1045	395	962	567	--	C6 transcription factor [Aspergillus oryzae RIB40]	-	-	-	-	GO:0043231//intracellular membrane-bounded organelle	GO:0003676//nucleic acid binding;GO:0003700//transcription factor activity, sequence-specific DNA binding;GO:0046914//transition metal ion binding	GO:0006355//regulation of transcription, DNA-templated
AN0569	29.601	31.257	38.377	21.098	27.893	35.895	5.869	14.985	14.881	981	1062	1091	613	1033	978	166	464	459	--	C2H2 finger domain protein [Aspergillus oryzae RIB40]	-	-	-	-	-	-	-
AN0570	4315.32	3667.75	3066.48	3043.68	2842.79	2784.02	2510.54	2485.16	2154.53	41878	36491	25527	25896	30829	22212	20793	22534	19460	RPL26B	TPA: ribosomal protein L26 (AFU_orthologue; AFUA_6G11260) [Aspergillus nidulans FGSC A4]	Genetic Information Processing	Translation	ko03010//Ribosome	K02898	GO:0043231//intracellular membrane-bounded organelle;GO:0044391//ribosomal subunit	GO:0005198//structural molecule activity	GO:0010467//gene expression
AN0571	49.476	68.033	82.715	80.607	71.803	77.165	101.907	89.29	91.772	698	984	1001	997	1132	895	1227	1177	1205	VAMP714	TPA: synaptobrevin/VAMP-like protein (Eurofung) [Aspergillus nidulans FGSC A4]	Genetic Information Processing	Folding, sorting and degradation	ko04130//SNARE interactions in vesicular transport	K08515	GO:0005768//endosome;GO:0005774//vacuolar membrane;GO:0031224//intrinsic component of membrane;GO:0043234//protein complex	GO:0005515//protein binding	GO:0007033//vacuole organization;GO:0016050//vesicle organization;GO:0016192//vesicle-mediated transport
AN0572	0.87	0.95	1.907	5.16	3.207	2.328	5.097	6.48	3.552	25	28	47	130	103	55	125	174	95	--	hypothetical protein AN0572.2 [Aspergillus nidulans FGSC A4]	-	-	-	-	-	-	-
AN0573	16.59	17.248	28.206	39.586	37.401	30.232	73.989	64.473	68.268	805	858	1174	1684	2028	1206	3064	2923	3083	SPAC4G8.04	TBC domain protein [Aspergillus niger]	-	-	-	-	-	-	-
AN0574	16.824	25.4	37.946	19.189	18.328	24.2	3.857	11.195	11.003	230	356	445	230	280	272	45	143	140	Os04g0179200	3-oxoacyl-(acyl-carrier-protein) [Aspergillus rambellii]	-	-	-	-	-	GO:0003824//catalytic activity	GO:0044710//single-organism metabolic process
AN0575	225.069	272.175	186.148	108.827	151.1	132.245	48.533	75.641	47.911	10009	12409	7101	4243	7509	4835	1842	3143	1983	--	TPA: DENN (AEX-3) domain protein (AFU_orthologue; AFUA_6G11200) [Aspergillus nidulans FGSC A4]	-	-	-	-	-	-	-
AN0576	19.158	24.462	28.772	14.397	18.88	20.619	3.673	8.148	6.22	1155	1512	1488	761	1272	1022	189	459	349	VPS15	TPA: phosphoinositide-3-kinase, regulatory protein Vps15 (Eurofung) [Aspergillus nidulans FGSC A4]	Cellular Processes;Cellular Processes	Transport and catabolism;Transport and catabolism	ko04138//Autophagy - yeast;ko04136//Autophagy - other	K08333;K08333	GO:0035032//phosphatidylinositol 3-kinase complex, class III;GO:0043231//intracellular membrane-bounded organelle;GO:0044232//organelle membrane contact site	GO:0004672//protein kinase activity;GO:0032182//ubiquitin-like protein binding;GO:0032550//purine ribonucleoside binding	GO:0006464//cellular protein modification process;GO:0006605//protein targeting;GO:0006796//phosphate-containing compound metabolic process;GO:0006914//autophagy;GO:0007034//vacuolar transport;GO:0032507//maintenance of protein location in cell;GO:0032786//positive regulation of DNA-templated transcription, elongation;GO:0035556//intracellular signal transduction
AN0577	1.865	3.76	4.204	0.851	1.558	1.664	0.874	0.532	1.202	15	31	29	6	14	11	6	4	9	--	ion transporter [Aspergillus kawachii IFO 4308]	-	-	-	-	-	-	-
AN0578	2.827	4.202	3.296	1.024	1.365	1.31	1.788	1.345	1.639	63	96	63	20	34	24	34	28	34	--	C2H2 finger domain protein (Ezf) [Aspergillus bombycis]	-	-	-	-	-	-	-
AN0579	233.136	268.951	198.353	88.909	100.332	128.715	84.414	78.2	85.612	2961	3502	2161	990	1424	1344	915	928	1012	idi1	isopentenyl diphosphate isomerase [Aspergillus nidulans]	Metabolism;Metabolism;Metabolism;Metabolism	Global and overview maps;Global and overview maps;Global and overview maps;Metabolism of terpenoids and polyketides	ko01100//Metabolic pathways;ko01110//Biosynthesis of secondary metabolites;ko01130//Biosynthesis of antibiotics;ko00900//Terpenoid backbone biosynthesis	K01823;K01823;K01823;K01823	GO:0043231//intracellular membrane-bounded organelle	GO:0003824//catalytic activity	GO:0006720//isoprenoid metabolic process;GO:0008654//phospholipid biosynthetic process
AN0580	19.978	25.846	38.245	44.016	47.235	33.125	31.787	48.503	35.926	190	252	312	367	502	259	258	431	318	--	TPA: DUF domain protein (AFU_orthologue; AFUA_6G11150) [Aspergillus nidulans FGSC A4]	-	-	-	-	-	-	-
AN0581	32.743	34.009	66.963	105.67	102.27	73.357	83.89	161.813	95.377	879	936	1542	2487	3067.98	1619	1922	4058.71	2383	YDR338C	TPA: MATE efflux family protein (Eurofung) [Aspergillus nidulans FGSC A4]	-	-	-	-	-	GO:0015291//secondary active transmembrane transporter activity	GO:0015893//drug transport;GO:0044763//single-organism cellular process
AN0582	105.076	114.958	137.025	95.288	101.443	91.635	36.141	60.729	52.55	1332	1494	1490	1059	1437.02	955	391	719.29	620	ssb2	TPA: possible replication factor-a protein (AFU_orthologue; AFUA_6G11130) [Aspergillus nidulans FGSC A4]	Genetic Information Processing;Genetic Information Processing;Genetic Information Processing;Genetic Information Processing	Replication and repair;Replication and repair;Replication and repair;Replication and repair	ko03420//Nucleotide excision repair;ko03030//DNA replication;ko03430//Mismatch repair;ko03440//Homologous recombination	K10739;K10739;K10739;K10739	GO:0000228//nuclear chromosome;GO:0044427//chromosomal part	GO:0043566//structure-specific DNA binding	GO:0000723//telomere maintenance;GO:0006260//DNA replication;GO:0006281//DNA repair;GO:0006310//DNA recombination;GO:0071103//DNA conformation change
AN0583	56.987	37.357	43.931	10.483	9.999	39.891	11.227	6.637	18.939	2040	1371	1349	329	400	1174	343	222	631	dbp10	TPA: ATP-dependent RNA helicase dbp10 (EC 3.6.1.-) [Source:UniProtKB/Swiss-Prot;Acc:Q5BFU7] [Aspergillus nidulans FGSC A4]	-	-	-	-	GO:0043231//intracellular membrane-bounded organelle	GO:0003676//nucleic acid binding;GO:0032550//purine ribonucleoside binding;GO:0042623//ATPase activity, coupled	-
AN0584	0	0	0	0.266	0	0	0.273	0	0	0	0	0	1	0	0	1	0	0	--	predicted protein [Aspergillus nidulans FGSC A4]	-	-	-	-	-	-	-
AN0585	31.467	35.216	10.135	2.1	1.892	0.829	0.679	0.474	0.256	923	1059	255	54	62	20	17	13	7	--	C6 transcription factor [Aspergillus kawachii IFO 4308]	-	-	-	-	GO:0043231//intracellular membrane-bounded organelle	GO:0003676//nucleic acid binding;GO:0046914//transition metal ion binding	GO:0006355//regulation of transcription, DNA-templated
AN0586	0	0	0.119	0.058	0.183	0	0.12	0	0	0	0	2	1	4	0	2	0	0	--	flavin-containing monooxygenase [Colletotrichum gloeosporioides Nara gc5]	-	-	-	-	-	-	-
AN0587	0	0	0	0	0	0	0.056	0.051	0	0	0	0	0	0	0	1	1	0	--	related to hsp70 protein [Phialocephala subalpina]	-	-	-	-	-	-	-
AN0588	0.056	0.164	0.066	0.128	0	0.068	0	0.06	0.121	1	3	1	2	0	1	0	1	2	--	predicted protein [Aspergillus nidulans FGSC A4]	-	-	-	-	-	-	-
AN0589	37.606	25.023	25.791	6.724	6.957	26.2	6.414	4.819	10.51	1161	792	683	182	240	665	169	139	302	dbp4	TPA: ATP-dependent RNA helicase dbp4 (EC 3.6.1.-) [Source:UniProtKB/Swiss-Prot;Acc:Q5BFU1] [Aspergillus nidulans FGSC A4]	-	-	-	-	GO:0043231//intracellular membrane-bounded organelle;GO:0043232//intracellular non-membrane-bounded organelle	GO:0003676//nucleic acid binding;GO:0017111//nucleoside-triphosphatase activity;GO:0032550//purine ribonucleoside binding	GO:0016072//rRNA metabolic process;GO:0022613//ribonucleoprotein complex biogenesis
AN0590	47.533	46.838	68.112	25.961	37.257	50.473	13.09	16.71	20.876	685	692	842	328	600	598	161	225	280	spf31	TPA: DnaJ domain protein (AFU_orthologue; AFUA_6G11060) [Aspergillus nidulans FGSC A4]	-	-	-	-	-	-	-
AN0591	19.603	31.224	35.204	12.925	20.331	25.223	1.726	5.821	7.548	346	565	533	200	401	366	26	96	124	SPCC1235.04c	FAD synthetase [Aspergillus oryzae RIB40]	Metabolism;Metabolism;Metabolism	Global and overview maps;Global and overview maps;Metabolism of cofactors and vitamins	ko01100//Metabolic pathways;ko01110//Biosynthesis of secondary metabolites;ko00740//Riboflavin metabolism	K00953;K00953;K00953	GO:0044424//intracellular part	-	-
AN0592	0.271	0.352	0.947	0.309	0.081	0.549	0.106	0.097	0.291	6	8	18	6	2	10	2	2	6	spo5	sporulation-specific protein 5 [Aspergillus udagawae]	-	-	-	-	GO:0005737//cytoplasm	GO:0097159//organic cyclic compound binding	GO:0006996//organelle organization;GO:0022413//reproductive process in single-celled organism;GO:1903046//meiotic cell cycle process
AN0593	10.546	13.303	26.52	5.605	5.287	10.947	2.394	2.896	3.263	191	247	412	89	107	163	37	49	55	Hibadh	TPA: 3-hydroxyisobutyrate dehydrogenase (AFU_orthologue; AFUA_6G11020) [Aspergillus nidulans FGSC A4]	Metabolism;Metabolism	Global and overview maps;Amino acid metabolism	ko01100//Metabolic pathways;ko00280//Valine, leucine and isoleucine degradation	K00020;K00020	-	GO:0000166//nucleotide binding;GO:0016616//oxidoreductase activity, acting on the CH-OH group of donors, NAD or NADP as acceptor;GO:0048037//cofactor binding	GO:0006739//NADP metabolic process;GO:0009081//branched-chain amino acid metabolic process
AN0594	23.557	23.681	30.567	14.64	16.001	19.423	2.722	9.215	7.412	2353	2425	2619	1282	1786	1595	232	860	689	TAO3	cell morphogenesis protein, partial [Aspergillus rambellii]	-	-	-	-	-	-	-
AN0595	262.428	339.219	342.087	204.103	202.879	254.175	309.811	247.045	288.044	8487	11247	9490	5787	7332	6758	8551	7465	8670	cprA	NCPR_ASPNG NADPH-cytochrome P450 reductase (CPR) (P450R) [Aspergillus nidulans FGSC A4]	-	-	-	-	GO:0031090//organelle membrane;GO:0031224//intrinsic component of membrane;GO:0043231//intracellular membrane-bounded organelle	GO:0016653//oxidoreductase activity, acting on NAD(P)H, heme protein as acceptor;GO:0032553//ribonucleotide binding;GO:0046914//transition metal ion binding	GO:0006694//steroid biosynthetic process
AN0596	36.035	42.313	49.799	25.934	28.26	36.75	14.367	20.015	18.577	1634	1967	1937	1031	1432	1370	556	848	784	DDB1	TPA: damaged DNA binding protein (Eurofung) [Aspergillus nidulans FGSC A4]	Genetic Information Processing;Genetic Information Processing	Folding, sorting and degradation;Replication and repair	ko04120//Ubiquitin mediated proteolysis;ko03420//Nucleotide excision repair	K10610;K10610	GO:0000109//nucleotide-excision repair complex;GO:0043232//intracellular non-membrane-bounded organelle;GO:0044444//cytoplasmic part	GO:0003676//nucleic acid binding;GO:0005515//protein binding	GO:0006289//nucleotide-excision repair;GO:0006511//ubiquitin-dependent protein catabolic process;GO:0016567//protein ubiquitination
AN0597	113.397	127.419	142.508	88.374	108.163	108.805	90.873	92.635	80.871	1487	1713	1603	1016	1585	1173	1017	1135	987	--	Protein trafficking Pga2 [Aspergillus oryzae]	-	-	-	-	-	-	-
AN0598	12.508	17.561	13.476	13.402	14.245	8.759	13.989	10.952	16.696	66	95	61	62	84	38	63	54	82	CENPS	apoptosis-inducing TAF9-like domain 1 family protein [Aspergillus rambellii]	-	-	-	-	-	GO:0046983//protein dimerization activity	GO:0033554//cellular response to stress
AN0599	7.274	8.368	15.002	7.658	7.121	7.486	12.821	7.053	11.556	117	138	207	108	128	99	176	106	173	bdhA	alcohol dehydrogenase [Aspergillus niger]	-	-	-	-	-	GO:0003824//catalytic activity;GO:0046914//transition metal ion binding	GO:0044710//single-organism metabolic process
AN0600	79.216	91.779	112.394	104.826	74.23	77.475	498.58	304.386	468.675	1230	1461	1497	1427	1288	989	6607	4416	6773	--	hypothetical protein AN0600.2 [Aspergillus nidulans FGSC A4]	-	-	-	-	-	-	-
AN0601	6.597	3.75	9.269	74.096	48.007	33.583	134.727	143.446	91.624	151	88	182	1487	1228	632	2632	3068	1952	AMF1	Major facilitator superfamily domain, general substrate transporter [Penicillium italicum]	-	-	-	-	-	-	GO:0044763//single-organism cellular process
AN0602	11.231	14.681	17.187	20.161	22.345	15.82	13.657	23.957	13.643	291	390	382	458	647	337	302	580	329	--	extracellular protein [Aspergillus nomius NRRL 13137]	-	-	-	-	-	-	-
AN0604	27.21	28.698	75.359	150.017	113.715	103.751	239.94	336.792	368.099	1046	1131	2485	5056	4885	3279	7872	12097	13170	mus-18	TPA: endonuclease (Eurofung) [Aspergillus nidulans FGSC A4]	-	-	-	-	GO:0043231//intracellular membrane-bounded organelle	GO:0033892//deoxyribonuclease (pyrimidine dimer) activity	GO:0006281//DNA repair;GO:0006308//DNA catabolic process;GO:0009416//response to light stimulus
AN0605	20.701	21.031	29.826	19.688	18.662	21.145	6.946	15.088	10.824	674	702	833	562	679	566	193	459	328	SPBC29B5.04c	actin cytoskeleton organization protein App1 [Aspergillus ustus]	-	-	-	-	-	-	-
AN0606	0	0	0	0	0	0	0.056	0	0	0	0	0	0	0	0	1	0	0	notG'	TPA: L-ornithine-N5-monooxygenase (Eurofung) [Aspergillus nidulans FGSC A4]	Metabolism;Metabolism	Global and overview maps;Biosynthesis of other secondary metabolites	ko01130//Biosynthesis of antibiotics;ko00404//Staurosporine biosynthesis	K17475;K17475	-	GO:0016491//oxidoreductase activity;GO:0046906//tetrapyrrole binding;GO:0046914//transition metal ion binding	GO:0044710//single-organism metabolic process
AN0607	1.761	1.835	3.263	1.23	1.771	2.742	1.747	1.897	2.699	307	328	488	188	345	393	260	309	438	NRPS2	TPA: ferricrocin synthetase (nonribosomal peptide siderophore synthase) (Eurofung) [Aspergillus nidulans FGSC A4]	-	-	-	-	-	-	GO:0006979//response to oxidative stress;GO:0009267//cellular response to starvation;GO:0031169//ferrichrome biosynthetic process;GO:0051651//maintenance of location in cell
AN0608	12.851	15.395	18.338	11.982	12.979	17.836	9.497	11.357	13.865	241	296	295	197	272	275	152	199	242	SID3	Pc16g03860 [Penicillium rubens Wisconsin 54-1255]	-	-	-	-	-	-	-
AN0609	14.493	22.709	20.442	30.748	20.305	24.824	135.407	53.271	64.512	343	551	415	638	537	483	2735	1178	1421	sidI	TPA: acyl CoA synthetase (Eurofung) [Aspergillus nidulans FGSC A4]	-	-	-	-	GO:0042579//microbody	GO:0003824//catalytic activity	GO:0008204//ergosterol metabolic process;GO:0009267//cellular response to starvation;GO:0031169//ferrichrome biosynthetic process;GO:0034614//cellular response to reactive oxygen species;GO:0051704//multi-organism process
AN0610	0.267	0.652	1.169	1.296	1.556	2.033	0.47	0.93	1.509	4	10	15	17	26	25	6	13	21	KAB1	TPA: VIC potassium ion channel, beta subunit (Eurofung) [Aspergillus nidulans FGSC A4]	-	-	-	-	-	-	-
AN0611	0	0	0	0	0	0	0	0	0	0	0	0	0	0	0	0	0	0	--	predicted protein [Aspergillus nidulans FGSC A4]	-	-	-	-	-	-	-
AN0612	0	0	0	0	0	0	0	0	0	0	0	0	0	0	0	0	0	0	--	hypothetical protein AN0612.2 [Aspergillus nidulans FGSC A4]	-	-	-	-	-	-	-
AN0613	0	0	0	0	0	0	0	0	0	0	0	0	0	0	0	0	0	0	gudD	mandelate racemase/muconate lactonizing enzyme domain-containing protein [Colletotrichum gloeosporioides Cg-14]	Metabolism;Metabolism	Global and overview maps;Carbohydrate metabolism	ko01100//Metabolic pathways;ko00053//Ascorbate and aldarate metabolism	K01706;K01706	-	-	-
AN0614	0	0	0	0	0	0	0	0.058	0	0	0	0	0	0	0	0	1	0	cnsO	Pc21g15850 [Penicillium rubens Wisconsin 54-1255]	-	-	-	-	GO:0031224//intrinsic component of membrane	-	GO:0044763//single-organism cellular process
AN0615	0	0	0	0	0	0	0.327	0	0	0	0	0	0	0	0	3	0	0	kanJ	TPA: phytanoyl-CoA dioxygenase family protein (AFU_orthologue; AFUA_2G03330) [Aspergillus nidulans FGSC A4]	-	-	-	-	-	-	GO:0044710//single-organism metabolic process
AN0616	0	0	0	0	0	0	0	0	0	0	0	0	0	0	0	0	0	0	--	Ankyrin repeat domain-containing protein 17 [Madurella mycetomatis]	-	-	-	-	-	-	-
AN0617	1.349	2.384	1.376	0.961	1.282	0.718	0.395	0.722	0.634	16	29	14	10	17	7	4	8	7	CIMG_00151	dihydrodipicolinate synthetase [Exophiala dermatitidis NIH/UT8656]	Metabolism;Metabolism;Metabolism	Global and overview maps;Amino acid metabolism;Carbohydrate metabolism	ko01100//Metabolic pathways;ko00330//Arginine and proline metabolism;ko00630//Glyoxylate and dicarboxylate metabolism	K18123;K18123;K18123	-	GO:0003824//catalytic activity	-
AN0618	0	0	0	0	0	0	0	0.109	0.11	0	0	0	0	0	0	0	1	1	SPAC521.03	oxidoreductase [Fusarium oxysporum f. sp. pisi HDV247]	Metabolism;Metabolism;Metabolism	Global and overview maps;Nucleotide metabolism;Amino acid metabolism	ko01100//Metabolic pathways;ko00240//Pyrimidine metabolism;ko00260//Glycine, serine and threonine metabolism	K16066;K16066;K16066	-	GO:0003824//catalytic activity	GO:0044710//single-organism metabolic process
AN0619	0	0	0	0	0	0.044	0.042	0	0.116	0	0	0	0	0	1	1	0	3	ASG1	transcriptional regulatory protein GAL4 [Exophiala dermatitidis NIH/UT8656]	-	-	-	-	GO:0043231//intracellular membrane-bounded organelle	GO:0003676//nucleic acid binding;GO:0046914//transition metal ion binding	GO:0006355//regulation of transcription, DNA-templated
AN0620	51.761	37.764	58.744	16.781	12.632	18.765	20.798	29.197	52.158	869	650	846	247	237	259	298	458	815	--	integral membrane protein [Aspergillus flavus AF70]	-	-	-	-	-	-	-
AN0621	0	0.116	0.063	0	0.061	0	0.067	0.059	0.06	0	2.26	1.03	0	1.3	0	1.09	1.04	1.06	--	reverse transcriptase [Monascus pilosus]	-	-	-	-	-	GO:0016891//endoribonuclease activity, producing 5'-phosphomonoesters	GO:0090501//RNA phosphodiester bond hydrolysis
AN0622	0.052	0.101	0	0.119	0.186	0	0	0.111	0.056	1	2	0	2	4	0	0	2	1	-	-	-	-	-	-	-	-	-
AN0623	18.917	20.319	45.108	12.592	13.205	25.304	7.8	9.559	14.395	682	751	1395	398	532	750	240	322	483	FAO2	GMC oxidoreductase [Aspergillus carbonarius ITEM 5010]	-	-	-	-	-	GO:0000166//nucleotide binding;GO:0016899//oxidoreductase activity, acting on the CH-OH group of donors, oxygen as acceptor	GO:0044710//single-organism metabolic process
AN0624	26.319	27.442	36.912	19.611	22.695	27.168	13.765	18.941	18.906	522	558	628	341	503	443	233	351	349	YDR132C	K+ channel tetramerisation domain containing protein [Aspergillus kawachii IFO 4308]	-	-	-	-	-	-	-
AN0625	19.51	13.844	21.054	7.418	8.415	15.981	13.387	6.302	9.584	444	323	411	148	214	299	260	134	203	rcm1	NOL1/NOP2/sun domain protein [Aspergillus niger CBS 513.88]	-	-	-	-	GO:0043231//intracellular membrane-bounded organelle	GO:0008168//methyltransferase activity	GO:0032259//methylation
AN0626	23.957	40.48	36.066	12.587	18.4	15.373	3.094	6.663	5.574	254	440	328	117	218	134	28	66	55	--	Pc21g23670 [Penicillium rubens Wisconsin 54-1255]	-	-	-	-	-	GO:0016407//acetyltransferase activity	GO:0008152//metabolic process
AN0627	135.209	166.027	112.842	137.638	172.878	130.238	106.635	117.141	61.861	3013	3793	2157	2689	4305	2386	2028	2439	1283	PIB2	FYVE domain protein [Aspergillus rambellii]	-	-	-	-	GO:0000322//storage vacuole	GO:0043169//cation binding	GO:0006892//post-Golgi vesicle-mediated transport;GO:0007034//vacuolar transport
AN0628	15.68	25.05	147.6	18.824	29.301	98.007	13.396	20.486	94.102	234.9	384.74	1896.81	247.24	490.54	1207.11	171.28	286.76	1312.1	ldhA	D-lactate dehydrogenase [Aspergillus ochraceoroseus]	Metabolism	Carbohydrate metabolism	ko00620//Pyruvate metabolism	K03778	-	GO:0000166//nucleotide binding;GO:0004457//lactate dehydrogenase activity	GO:0044710//single-organism metabolic process
AN0629	24.053	25.33	20.613	19.227	21.136	17.214	13.396	15.112	13.103	479.1	517.26	352.19	335.76	470.46	281.89	227.72	281.24	242.9	GTT1	glutathione S-transferase [Aspergillus bombycis]	Metabolism	Metabolism of other amino acids	ko00480//Glutathione metabolism	K00799	GO:0031966//mitochondrial membrane	GO:0004601//peroxidase activity	GO:0006790//sulfur compound metabolic process;GO:0044710//single-organism metabolic process
AN0630	32.277	32.37	31.268	27.137	35.257	29.676	25.924	26.922	29.307	213	219	177	157	260	161	146	166	180	--	NADH:ubiquinone oxidoreductase 6.6kD subunit [Aspergillus nomius NRRL 13137]	-	-	-	-	GO:0043231//intracellular membrane-bounded organelle	GO:0050136//NADH dehydrogenase (quinone) activity	GO:0044710//single-organism metabolic process
AN0631	47.638	53.581	78.21	41.164	44.262	55.911	25.55	27.729	31.756	627	723	883	475	651	605	287	341	389	C16C10.4	Sin3 associated polypeptide p18 SAP18 [Aspergillus parasiticus SU-1]	Genetic Information Processing;Genetic Information Processing	Translation;Translation	ko03013//Nucleocytoplasmic transport;ko03015//mRNA surveillance pathway	K14324;K14324	-	-	-
AN0632	39.664	43.903	57.617	34.179	37.775	44.842	15.88	23.687	23.98	638	724	795	482	679	593	218	356	359	PRPF18	mRNA splicing factor (Prp18) [Aspergillus bombycis]	Genetic Information Processing	Transcription	ko03040//Spliceosome	K12817	GO:0005684//U2-type spliceosomal complex;GO:0097525//spliceosomal snRNP complex	-	GO:0000393//spliceosomal conformational changes to generate catalytic conformation;GO:0071033//nuclear retention of pre-mRNA at the site of transcription
AN0633	56.218	46.52	72.731	151.397	172.692	205.445	147.207	195.316	194.278	1576	1337	1749	3721	5410	4735	3522	5116	5069	--	TPA: conserved hypothetical protein [Aspergillus nidulans FGSC A4]	-	-	-	-	-	-	-
AN0634	55.397	67.972	60.992	57.253	75.671	75.939	54.263	64.936	63.851	756	951	714	685	1154	852	632	828	811	ARL3	TPA: ADP-ribosylation factor family protein (AFU_orthologue; AFUA_1G16970) [Aspergillus nidulans FGSC A4]	-	-	-	-	GO:0016020//membrane;GO:0043231//intracellular membrane-bounded organelle	GO:0017111//nucleoside-triphosphatase activity;GO:0032550//purine ribonucleoside binding	GO:0006886//intracellular protein transport;GO:0035556//intracellular signal transduction
AN0635	0.73	0.285	1.021	1.331	0.261	1.065	1.881	1.405	0.627	5	2	6	8	2	6	11	9	4	--	similar to An01g09900 [Aspergillus niger]	-	-	-	-	GO:0044464//cell part	-	-
AN0636	31.938	40.848	32.784	18.537	21.414	28.305	11.591	13.663	14.07	678	889	597	345	508	494	210	271	278	gpi3	Phosphatidylinositol N-acetylglucosaminyltransferase gpi3 subunit [Aspergillus cristatus]	Metabolism;Metabolism	Global and overview maps;Glycan biosynthesis and metabolism	ko01100//Metabolic pathways;ko00563//Glycosylphosphatidylinositol (GPI)-anchor biosynthesis	K03857;K03857	-	GO:0016740//transferase activity	GO:0006497//protein lipidation
AN0637	29.441	23.688	29.556	8.7	9.911	29.465	5.863	5.257	12.555	965	796	831	250	363	794	164	161	383	dbp6	DEAD/DEAH box helicase [Aspergillus kawachii IFO 4308]	-	-	-	-	GO:0043231//intracellular membrane-bounded organelle	GO:0017111//nucleoside-triphosphatase activity;GO:0032550//purine ribonucleoside binding	GO:0006364//rRNA processing;GO:0042273//ribosomal large subunit biogenesis
AN0638	0.397	0.774	0.793	0.517	0.101	0.138	0.066	0.121	0.061	7	14	12	8	2	2	1	2	1	--	hypothetical protein AN0638.2 [Aspergillus nidulans FGSC A4]	-	-	-	-	-	-	-
AN0639	0.169	0.165	0.263	0.129	0.202	0.069	0.198	0.121	0.182	3	3	4	2	4	1	3	2	3	--	predicted protein [Aspergillus nidulans FGSC A4]	-	-	-	-	-	-	-
AN0640	98.457	102.146	122.081	114.546	84.585	112.97	445.79	228.585	326.593	2452	2608	2608	2501	2354	2313	9475	5319	7570	SUR2	TPA: sphinganine hydroxylase BasA (Eurofung) [Aspergillus nidulans FGSC A4]	Metabolism;Metabolism	Global and overview maps;Lipid metabolism	ko01100//Metabolic pathways;ko00600//Sphingolipid metabolism	K04713;K04713	GO:0031090//organelle membrane;GO:0031224//intrinsic component of membrane;GO:0043231//intracellular membrane-bounded organelle	GO:0016705//oxidoreductase activity, acting on paired donors, with incorporation or reduction of molecular oxygen;GO:0046914//transition metal ion binding	GO:0006631//fatty acid metabolic process;GO:0006664//glycolipid metabolic process;GO:0006673//inositolphosphoceramide metabolic process;GO:0022413//reproductive process in single-celled organism;GO:0030447//filamentous growth;GO:0034311//diol metabolic process
AN0641	1817.22	1572.82	1622.61	958.078	958.647	1371.49	1099.36	810.415	1020.03	23058	20460	17661	10658	13593	14307	11905	9608	12046	AN0641	TPA: Translationally-controlled tumor protein homolog (TCTP) [Source:UniProtKB/Swiss-Prot;Acc:Q5BFN9] [Aspergillus nidulans FGSC A4]	-	-	-	-	GO:0015630//microtubule cytoskeleton;GO:0043231//intracellular membrane-bounded organelle;GO:0044444//cytoplasmic part	-	GO:0006412//translation;GO:0006979//response to oxidative stress;GO:0042174//negative regulation of sporulation resulting in formation of a cellular spore;GO:0070796//regulation of cleistothecium development
AN0643	84.534	99.355	98.366	82.862	89.065	98.286	56.08	83.322	73.045	1088	1311	1086	935	1281	1040	616	1002	875	SEC65	signal recognition particle 19 kDa protein [Aspergillus luchuensis]	Genetic Information Processing	Folding, sorting and degradation	ko03060//Protein export	K03105	GO:0043231//intracellular membrane-bounded organelle;GO:0048500//signal recognition particle	GO:0003723//RNA binding;GO:0046914//transition metal ion binding	GO:0006355//regulation of transcription, DNA-templated;GO:0006613//cotranslational protein targeting to membrane;GO:0043623//cellular protein complex assembly
AN0644	102.351	102.117	113.419	192.09	158.153	153.484	321.526	382.205	361.658	1881	1924	1788	3095	3248	2319	5043	6563	6186	--	C2H2 transcription factor [Aspergillus ochraceoroseus]	-	-	-	-	-	GO:0046914//transition metal ion binding;GO:0097159//organic cyclic compound binding	-
AN0646	96.704	97.494	114.357	54.622	65.015	90.441	66.531	70.351	81.884	5002	5170	5074	2477	3758	3846	2937	3400	3942	2E4.130	regulator of nonsense transcripts [Aspergillus rambellii]	Genetic Information Processing;Genetic Information Processing	Translation;Translation	ko03013//Nucleocytoplasmic transport;ko03015//mRNA surveillance pathway	K14326;K14326	GO:0044444//cytoplasmic part	GO:0003676//nucleic acid binding;GO:0017111//nucleoside-triphosphatase activity;GO:0032550//purine ribonucleoside binding;GO:0043021//ribonucleoprotein complex binding;GO:0046914//transition metal ion binding	GO:0000184//nuclear-transcribed mRNA catabolic process, nonsense-mediated decay;GO:0006259//DNA metabolic process;GO:0006342//chromatin silencing;GO:0006403//RNA localization;GO:0032446//protein modification by small protein conjugation
AN0647	83.014	58.515	61.168	16.166	17.342	51.859	14.709	12.94	21.755	1435	1037	907	245	335	737	217	209	350	IMP4	U3 small nucleolar ribonucleoprotein IMP4 [Aspergillus bombycis]	Genetic Information Processing	Translation	ko03008//Ribosome biogenesis in eukaryotes	K14561	GO:0030684//preribosome;GO:0043232//intracellular non-membrane-bounded organelle;GO:0043234//protein complex;GO:0044423//virion part	GO:0003697//single-stranded DNA binding;GO:0019843//rRNA binding	-
AN0648	117.362	128.62	199.924	252.822	233.597	203.298	157.773	294.864	177.782	3367	3783	4920	6359	7489	4795	3863	7904	4747	trpC	TPA: Anthranilate synthase component 2 (EC 4.1.3.27)(Anthranilate synthase component II) [Includes Glutamine amidotransferase;Indole-3-glycerol phosphate synthase(IGPS)(EC 4.1.1.48);N-(5'-phosphoribosyl)anthranilate isomerase(PRAI)(EC 5.3.1.24)] [Source:UniProtKB/Swiss-Prot;Acc:P06531] [Aspergillus nidulans FGSC A4]	Metabolism;Metabolism;Metabolism;Metabolism;Metabolism	Global and overview maps;Global and overview maps;Global and overview maps;Global and overview maps;Amino acid metabolism	ko01100//Metabolic pathways;ko01110//Biosynthesis of secondary metabolites;ko01130//Biosynthesis of antibiotics;ko01230//Biosynthesis of amino acids;ko00400//Phenylalanine, tyrosine and tryptophan biosynthesis	K13501;K13501;K13501;K13501;K13501	GO:0044444//cytoplasmic part	GO:0016831//carboxy-lyase activity;GO:0016832//aldehyde-lyase activity;GO:0016833//oxo-acid-lyase activity;GO:0016861//intramolecular oxidoreductase activity, interconverting aldoses and ketoses	GO:0006568//tryptophan metabolic process;GO:0008652//cellular amino acid biosynthetic process;GO:0009064//glutamine family amino acid metabolic process
AN0649	0.375	0.696	0.875	0.171	0.235	0.183	0.132	0.161	0.161	10	19	20	4	7	4	3	4	4	4CL1	4-coumarate--CoA ligase-like 7 [Aspergillus udagawae]	Metabolism;Metabolism;Metabolism;Metabolism	Global and overview maps;Global and overview maps;Amino acid metabolism;Metabolism of cofactors and vitamins	ko01100//Metabolic pathways;ko01110//Biosynthesis of secondary metabolites;ko00360//Phenylalanine metabolism;ko00130//Ubiquinone and other terpenoid-quinone biosynthesis	K01904;K01904;K01904;K01904	-	GO:0016405//CoA-ligase activity	-
AN0650	27.134	31.767	45.114	49.669	47.979	50.926	22.575	41.477	29.67	825.5	990.83	1177.35	1324.82	1631.19	1273.78	586.15	1179.03	840.14	--	Membrane fusion protein Use1 [Aspergillus parasiticus SU-1]	-	-	-	-	-	-	-
AN0651	228.381	291.655	193.278	106.276	129.394	147.517	39.308	79.613	79.233	5363.5	7022.17	3893.65	2188.18	3395.81	2848.22	787.85	1746.97	1731.86	fadA	GBA1_EMENI Guanine nucleotide-binding protein alpha subunit [Aspergillus nidulans FGSC A4]	Cellular Processes	Cell growth and death	ko04113//Meiosis - yeast	K04630	GO:0016020//membrane;GO:0043231//intracellular membrane-bounded organelle;GO:0043234//protein complex	GO:0005102//receptor binding;GO:0017076//purine nucleotide binding;GO:0017111//nucleoside-triphosphatase activity;GO:0032403//protein complex binding;GO:0032550//purine ribonucleoside binding;GO:0060089//molecular transducer activity	GO:0000741//karyogamy;GO:0000747//conjugation with cellular fusion;GO:0007188//adenylate cyclase-modulating G-protein coupled receptor signaling pathway;GO:0009403//toxin biosynthetic process;GO:0022603//regulation of anatomical structure morphogenesis;GO:0023058//adaptation of signaling pathway;GO:0030584//sporocarp development;GO:0030654//beta-lactam antibiotic biosynthetic process;GO:0031328//…
AN0652	0	0	0	0.479	0	0	0	0	0	0	0	0	2	0	0	0	0	0	--	predicted protein [Aspergillus nidulans FGSC A4]	-	-	-	-	-	-	-
AN0653	113.804	108.89	106.069	41.034	44.103	71.426	41.302	34.963	50.613	1410.89	1384	1128	446	611	728	437	405	584	SPAC11H11.03c	TPA: Smr domain protein (AFU_orthologue; AFUA_1G13150) [Aspergillus nidulans FGSC A4]	-	-	-	-	GO:0044444//cytoplasmic part	-	-
AN0654	14.878	21.188	31.711	23.716	23.466	26.541	19.72	19.373	26.283	304.11	444	556	425	536	446	344	370	500	ggs1	TPA: Geranylgeranyl diphosphate synthase [Source:UniProtKB/TrEMBL;Acc:Q874I1] [Aspergillus nidulans FGSC A4]	Metabolism;Metabolism;Metabolism;Metabolism	Global and overview maps;Global and overview maps;Global and overview maps;Metabolism of terpenoids and polyketides	ko01100//Metabolic pathways;ko01110//Biosynthesis of secondary metabolites;ko01130//Biosynthesis of antibiotics;ko00900//Terpenoid backbone biosynthesis	K00804;K00804;K00804;K00804	-	GO:0003824//catalytic activity	GO:0006720//isoprenoid metabolic process
AN0655	16.397	19.318	16.867	15.696	13.062	8.134	6.48	5.23	4.422	255	308	225	214	227	104	86	76	64	--	TPA: cell division control protein 14 (AFU_orthologue; AFUA_1G13170) [Aspergillus nidulans FGSC A4]	-	-	-	-	GO:0005816//spindle pole body	-	GO:0007096//regulation of exit from mitosis;GO:0008104//protein localization
AN0656	29.681	28.297	120.992	311.351	232.532	180.395	319.953	557.137	289.173	310	303	1084	2851	2714	1549	2852	5437	2811	AN0656	TPA: Uncharacterized methyltransferase AN0656 (EC 2.1.1.-) [Source:UniProtKB/Swiss-Prot;Acc:Q5BFM4] [Aspergillus nidulans FGSC A4]	-	-	-	-	-	-	-
AN0657	80.495	82.792	88.812	51.974	65.087	66.264	36.296	38.153	42.086	1120	1181	1060	634	1012	758	431	496	545	--	mitochondrial outer membrane protein (Sam35) [Aspergillus fumigatus Af293]	-	-	-	-	GO:0031966//mitochondrial membrane	-	GO:0006605//protein targeting
AN0658	25.866	25.989	40.172	37.434	36.17	37.293	14.218	22.23	15.497	599	617	798	760	936	710	281	481	334	grisea	Copper fist DNA-binding protein [Aspergillus oryzae]	-	-	-	-	GO:0043231//intracellular membrane-bounded organelle	GO:0001071//nucleic acid binding transcription factor activity;GO:0046914//transition metal ion binding	GO:0010468//regulation of gene expression
AN0659	44.335	35.414	37.645	10.961	12.621	29.016	9.324	7.186	13.798	2496	2044	1818	541	794	1343	448	378	723	--	Urb2/Npa2 family protein [Aspergillus parasiticus SU-1]	-	-	-	-	-	-	-
AN0660	83.883	201.277	98.257	114.933	206.669	47.667	79.355	108.102	20.643	2087	5134	2097	2507	5746	975	1685	2513	478	fur4	uracil permease, partial [Aspergillus bombycis]	-	-	-	-	-	GO:0022891//substrate-specific transmembrane transporter activity	GO:0042886//amide transport
AN0661	6.957	7.826	12.963	13.255	9.737	11.774	14.161	23.02	19.969	232	267.54	370.8	387.52	362.83	322.78	403.02	717.27	619.77	--	similar to An08g06260 [Aspergillus kawachii IFO 4308]	-	-	-	-	-	-	-
AN0662	16.377	19.992	33.294	11.389	12.782	17.041	12.51	12.537	23.97	296	370.46	516.2	180.48	258.17	253.22	192.98	211.73	403.23	ADAL	adenosine deaminase [Aspergillus niger CBS 513.88]	Metabolism;Metabolism	Global and overview maps;Nucleotide metabolism	ko01100//Metabolic pathways;ko00230//Purine metabolism	K01488;K01488	-	GO:0003824//catalytic activity	GO:0009127//purine nucleoside monophosphate biosynthetic process
AN0663	0	0	0.449	0	0.345	0	0.903	0.412	1.863	0	0	2	0	2	0	4	2	9	--	TPA: hypothetical protein ANIA_00663 [Aspergillus nidulans FGSC A4]	-	-	-	-	-	-	-
AN0664	20.38	18.657	19.03	11.589	10.658	14.511	5.522	8.427	10.297	1025	962	821	511	599	600	237	396	482	plc1	TPA: Phosphoinositide-specific phospholipase C Fragment [Source:UniProtKB/TrEMBL;Acc:P78614] [Aspergillus nidulans FGSC A4]	Metabolism;Metabolism;Environmental Information Processing	Global and overview maps;Carbohydrate metabolism;Signal transduction	ko01100//Metabolic pathways;ko00562//Inositol phosphate metabolism;ko04070//Phosphatidylinositol signaling system	K05857;K05857;K05857	GO:0000777//condensed chromosome kinetochore;GO:0044444//cytoplasmic part	GO:0004629//phospholipase C activity;GO:0008289//lipid binding;GO:0046872//metal ion binding;GO:0060089//molecular transducer activity	GO:0006644//phospholipid metabolic process;GO:0007165//signal transduction;GO:0009411//response to UV;GO:0033043//regulation of organelle organization;GO:0034502//protein localization to chromosome;GO:0043647//inositol phosphate metabolic process
AN0665	158.05	216.151	175.796	104.184	125.048	117.74	49.726	82.618	64.192	2201	3086	2100	1272	1946	1348	591	1075	832	COPE1	epsilon-COP [Aspergillus nidulans]	-	-	-	-	GO:0030120//vesicle coat	-	GO:0048193//Golgi vesicle transport
AN0666	8.011	5.916	6.023	5.124	4.556	3.188	7.808	3.366	4.746	107	81	69	60	68	35	89	42	59	SAY1	alpha/beta hydrolase fold protein [Aspergillus fischeri NRRL 181]	-	-	-	-	-	GO:0003824//catalytic activity	-
AN0667	174.957	187.336	189.818	100.585	107.689	102.641	37.164	48.39	42.664	3591	3942	3342	1810	2470	1732	651	928	815	manA	phosphomannose isomerase [Aspergillus nidulans]	Metabolism;Metabolism;Metabolism;Metabolism;Metabolism	Global and overview maps;Global and overview maps;Global and overview maps;Carbohydrate metabolism;Carbohydrate metabolism	ko01100//Metabolic pathways;ko01110//Biosynthesis of secondary metabolites;ko01130//Biosynthesis of antibiotics;ko00520//Amino sugar and nucleotide sugar metabolism;ko00051//Fructose and mannose metabolism	K01809;K01809;K01809;K01809;K01809	GO:0043231//intracellular membrane-bounded organelle;GO:0044444//cytoplasmic part	GO:0016861//intramolecular oxidoreductase activity, interconverting aldoses and ketoses;GO:0046914//transition metal ion binding	GO:0006057//mannoprotein biosynthetic process;GO:0006464//cellular protein modification process;GO:0009226//nucleotide-sugar biosynthetic process;GO:0019318//hexose metabolic process
AN0668	57.837	70.595	70.556	50.409	56.187	56.382	23.207	36.757	29.317	1098	1374	1149	839	1192	880	376	652	518	sgf29	SAGA complex component (Sgf29) [Aspergillus ochraceoroseus]	-	-	-	-	GO:0044444//cytoplasmic part;GO:0070461//SAGA-type complex	GO:0001076//transcription factor activity, RNA polymerase II transcription factor binding;GO:0042393//histone binding	GO:0006357//regulation of transcription from RNA polymerase II promoter;GO:0031503//protein complex localization;GO:0043966//histone H3 acetylation;GO:0070828//heterochromatin organization
AN0669	12.863	14.781	15.015	8.102	16.048	25.611	7.82	17.644	20.207	248.1	292.28	248.43	137.01	345.9	406.12	128.72	317.98	362.74	--	TPA: transposase Tan1-Aspergillus niger (ANG_orthologue; An07g09460) [Aspergillus nidulans FGSC A4]	-	-	-	-	GO:0043231//intracellular membrane-bounded organelle	GO:0003676//nucleic acid binding;GO:0046914//transition metal ion binding	GO:0006355//regulation of transcription, DNA-templated
AN0670	73.691	93.776	108.907	115.862	150.545	159.357	46.547	124.181	102.323	1382	1803	1752	1905	3155	2457	745	2176	1786	rib1	GTP cyclohydrolase-2 [Aspergillus ochraceoroseus]	Metabolism;Metabolism;Metabolism;Metabolism	Global and overview maps;Global and overview maps;Metabolism of cofactors and vitamins;Metabolism of cofactors and vitamins	ko01100//Metabolic pathways;ko01110//Biosynthesis of secondary metabolites;ko00790//Folate biosynthesis;ko00740//Riboflavin metabolism	K01497;K01497;K01497;K01497	GO:0044444//cytoplasmic part	GO:0003933//GTP cyclohydrolase activity;GO:0005515//protein binding	GO:0006771//riboflavin metabolic process
AN0671	59.302	62.77	89.652	82.846	82.774	86.495	58.912	102.933	65.911	1597	1733	2071	1956	2491	1915	1354	2590	1652	--	TPA: bZIP transcription factor (Eurofung) [Aspergillus nidulans FGSC A4]	-	-	-	-	-	-	-
AN0672	212.652	171.39	160.656	177.879	204.746	169.061	166.833	160.831	148.625	2884	2383	1869	2115	3103	1885	1931	2038	1876	--	TPA: 6-phosphogluconate dehydrogenase family protein (AFU_orthologue; AFUA_1G13320) [Aspergillus nidulans FGSC A4]	-	-	-	-	-	GO:0000166//nucleotide binding;GO:0016616//oxidoreductase activity, acting on the CH-OH group of donors, NAD or NADP as acceptor;GO:0048037//cofactor binding	GO:0006739//NADP metabolic process
AN0673	222.767	277.457	228.545	183.895	204.01	209.013	102.476	133.204	107.153	4702	6004	4138	3403	4812	3627	1846	2627	2105	arp2	TPA: arp2 homolog (Eurofung) [Aspergillus nidulans FGSC A4]	Cellular Processes	Transport and catabolism	ko04138//Autophagy - yeast	K17260	GO:0043231//intracellular membrane-bounded organelle;GO:0043234//protein complex;GO:0044430//cytoskeletal part	GO:0017111//nucleoside-triphosphatase activity;GO:0032550//purine ribonucleoside binding	GO:0003006//developmental process involved in reproduction;GO:0006623//protein targeting to vacuole;GO:0006897//endocytosis;GO:0045010//actin nucleation;GO:0051646//mitochondrion localization
AN0674	30.738	43.795	42.581	57.686	59.84	54.066	79.078	111.623	93.343	547	799	650	900	1190	791	1201	1856	1546	--	DUF6 domain protein [Penicillium brasilianum]	-	-	-	-	GO:0031224//intrinsic component of membrane	-	-
AN0675	64.023	56.691	66.28	60.761	57.607	64.796	21.904	26.25	22.728	911	827	809	758	916	758	266	349	301	Akr7a2	Aldoketred [Aspergillus parasiticus SU-1]	-	-	-	-	-	GO:0003824//catalytic activity	GO:0044710//single-organism metabolic process
AN0676	93.699	103.515	100.725	83.172	92.271	82.905	49.256	60.498	49.826	1772	2007	1634	1379	1950	1289	795	1069	877	mipA	gamma-tubulin [Aspergillus nidulans]	-	-	-	-	GO:0005816//spindle pole body;GO:0008275//gamma-tubulin small complex;GO:0043231//intracellular membrane-bounded organelle	GO:0005198//structural molecule activity;GO:0017111//nucleoside-triphosphatase activity;GO:0032550//purine ribonucleoside binding	GO:0007052//mitotic spindle organization;GO:0007105//cytokinesis, site selection;GO:0043623//cellular protein complex assembly
AN0677	351.155	479.979	378.666	2317.85	2275.9	1842.81	3561.83	3477.46	3203.85	4707	6596	4354	27239	34091	20308	40746.9	43553	39970	TMC1	AN1-type zinc finger protein TMC1 [Aspergillus lentulus]	-	-	-	-	GO:0044444//cytoplasmic part	GO:0046914//transition metal ion binding	GO:0046685//response to arsenic-containing substance
AN0678	81.568	86.052	103.857	52.788	52.458	62.508	56.266	56.447	55.216	846	915	924	480	608	533	498.05	547.02	533	--	Pc13g11900 [Penicillium rubens Wisconsin 54-1255]	-	-	-	-	-	-	-
AN0680	9.767	9.111	11.838	4.421	5.168	6.506	1.862	2.115	1.624	252	241	262	100	149	138	41	51	39	--	C6 transcription factor [Aspergillus kawachii IFO 4308]	-	-	-	-	GO:0043231//intracellular membrane-bounded organelle	GO:0046914//transition metal ion binding	GO:0006355//regulation of transcription, DNA-templated
AN0681	6.526	6.433	6.567	4.31	3.996	5.264	3.461	3.456	2.067	95	96	82	55	65	63	43	47	28	YHR112C	Pyridoxal phosphate-dependent transferase, major region, subdomain 2 [Penicillium griseofulvum]	-	-	-	-	-	GO:0043168//anion binding	-
AN0682	20.155	29.755	31.611	15.947	17.44	19.804	17.233	16.648	28.679	333	504	448	231	322	269	243	257	441	--	PF02656 domain protein [Aspergillus kawachii IFO 4308]	-	-	-	-	-	-	-
AN0683	3.719	3.935	2.432	0.725	1.067	0.786	2.272	0.624	0.725	53.32	57.85	29.91	9.12	17.09	9.27	27.8	8.36	9.68	--	Metacaspase-1 [Talaromyces marneffei PM1]	-	-	-	-	-	GO:0001071//nucleic acid binding transcription factor activity;GO:0003824//catalytic activity	GO:0006310//DNA recombination;GO:0010468//regulation of gene expression
AN0684	181.815	187.701	227.017	101.524	110.774	123.3	39.312	74.855	58.6	8134	8609	8712	3982	5538	4535	1501	3129	2440	--	cell wall proline rich protein [Aspergillus bombycis]	-	-	-	-	-	-	-
AN0685	13.28	14.367	19.896	11.147	10.544	15.925	6.849	7.156	8.943	284	315	365	209	252	280	125	143	178	BMT6	25S rRNA (uridine(2843)-N(3))-methyltransferase [Aspergillus lentulus]	-	-	-	-	-	-	-
AN0686	249.853	280.397	270.255	181.443	203.024	223.331	108.107	134.839	139.088	3534	4066	3279	2250	3209	2597	1305	1782	1831	PHB1	prohibitin complex subunit Phb1 [Aspergillus rambellii]	-	-	-	-	GO:0019866//organelle inner membrane;GO:0043231//intracellular membrane-bounded organelle	-	GO:0007006//mitochondrial membrane organization;GO:0007569//cell aging;GO:0030162//regulation of proteolysis;GO:0044267//cellular protein metabolic process;GO:0048308//organelle inheritance
AN0687	649.116	602.886	527.921	314.305	338.499	401.978	328.083	279.725	294.575	22512.3	21436.1	15705.5	9556.72	13118.9	11461.5	9710.85	9064.42	9508.44	spe-3	SPEE_NEUCR Spermidine synthase (Putrescine aminopropyltransferase) (SPDSY) [Aspergillus nidulans FGSC A4]	Metabolism;Metabolism;Metabolism;Metabolism;Metabolism	Global and overview maps;Amino acid metabolism;Amino acid metabolism;Metabolism of other amino acids;Metabolism of other amino acids	ko01100//Metabolic pathways;ko00330//Arginine and proline metabolism;ko00270//Cysteine and methionine metabolism;ko00410//beta-Alanine metabolism;ko00480//Glutathione metabolism	K00797;K00797;K00797;K00797;K00797	GO:0044444//cytoplasmic part	GO:0016765//transferase activity, transferring alkyl or aryl (other than methyl) groups	GO:0006596//polyamine biosynthetic process;GO:0009064//glutamine family amino acid metabolic process;GO:0071396//cellular response to lipid
AN0688	2442.43	2787.79	1504.24	2045.71	2157.14	1646.21	616.217	1219.95	883.964	75018.7	87784.9	39632.5	55087.3	74040.1	41569.5	16153.1	35010.6	25269.6	SPBC2G5.05	TPA: transketolase TktA (AFU_orthologue; AFUA_1G13500) [Aspergillus nidulans FGSC A4]	Metabolism;Metabolism;Metabolism;Metabolism;Metabolism;Metabolism	Global and overview maps;Global and overview maps;Global and overview maps;Global and overview maps;Global and overview maps;Carbohydrate metabolism	ko01100//Metabolic pathways;ko01110//Biosynthesis of secondary metabolites;ko01130//Biosynthesis of antibiotics;ko01230//Biosynthesis of amino acids;ko01200//Carbon metabolism;ko00030//Pentose phosphate pathway	K00615;K00615;K00615;K00615;K00615;K00615	GO:0043231//intracellular membrane-bounded organelle;GO:0044444//cytoplasmic part	GO:0016744//transferase activity, transferring aldehyde or ketonic groups;GO:0043169//cation binding	-
AN0689	173.642	160.239	194.218	198.147	183.454	185.514	504.659	303.636	328.573	6732	6369	6459	6735	7948	5913	16698	10999	11856	acu-15	acetate regulatory DNA binding protein FacB [Aspergillus nidulans]	-	-	-	-	GO:0043231//intracellular membrane-bounded organelle	GO:0000977//RNA polymerase II regulatory region sequence-specific DNA binding;GO:0000982//transcription factor activity, RNA polymerase II core promoter proximal region sequence-specific binding;GO:0046914//transition metal ion binding	GO:0000436//carbon catabolite activation of transcription from RNA polymerase II promoter;GO:0006083//acetate metabolic process;GO:0035958//regulation of glyoxylate cycle by regulation of transcription from RNA polymerase II promoter;GO:0045722//positive regulation of gluconeogenesis
AN0690	19.291	20.949	24.188	11.637	12.544	11.889	47.065	10.461	16.72	450	501	484	238	327	228	937	228	363	--	TPA: SET domain protein (AFU_orthologue; AFUA_1G13520) [Aspergillus nidulans FGSC A4]	-	-	-	-	-	-	-
AN0691	1.383	1.484	3.386	1.262	1.733	3.87	6.321	2.369	4.161	10	11	21	8	14	23	39	16	28	--	similar to An08g06600 [Aspergillus niger]	-	-	-	-	-	-	-
AN0692	43.896	50.083	56.915	22.19	29.475	39.689	28.422	18.186	25.864	713	834	793	316	535	530	394	276	391	YGR210C	TPA: GTP-binding protein (AFU_orthologue; AFUA_1G13540) [Aspergillus nidulans FGSC A4]	-	-	-	-	GO:0043231//intracellular membrane-bounded organelle;GO:0044444//cytoplasmic part	GO:0032550//purine ribonucleoside binding	-
AN0693	22.993	28.417	175.298	113.549	63.014	73.257	426.014	221.339	456.059	176	223	1151	762	539	461	2783	1583	3249	--	similar to An08g06620 [Aspergillus kawachii IFO 4308]	-	-	-	-	-	-	-
AN0694	7.983	7.705	30.466	49.266	25.643	30.255	256.987	109.633	248.564	95	94	311	514	341	296	2610	1219	2753	--	hypothetical protein AN0694.2 [Aspergillus nidulans FGSC A4]	-	-	-	-	GO:0044464//cell part	-	-
AN0695	356.031	251.948	235.507	83.379	98.537	203.361	124.444	80.22	154.593	5377	3901	3051	1104	1663	2525	1604	1132	2173	NHP2	ribosome biogenesis protein Nhp2 [Aspergillus bombycis]	Genetic Information Processing	Translation	ko03008//Ribosome biogenesis in eukaryotes	K11129	GO:0030529//intracellular ribonucleoprotein complex;GO:0044423//virion part;GO:0044452//nucleolar part	GO:0030515//snoRNA binding	GO:0000154//rRNA modification;GO:0001522//pseudouridine synthesis;GO:0090501//RNA phosphodiester bond hydrolysis
AN0696	26	27.885	37.923	33.451	34.477	40.918	31.283	38.201	30.23	633	696	792	714	938	819	650	869	685	MAD1	TPA: M protein repeat protein (AFU_orthologue; AFUA_1G13580) [Aspergillus nidulans FGSC A4]	Cellular Processes;Cellular Processes	Cell growth and death;Cell growth and death	ko04111//Cell cycle - yeast;ko04113//Meiosis - yeast	K06679;K06679	GO:0000777//condensed chromosome kinetochore;GO:0043231//intracellular membrane-bounded organelle;GO:0046930//pore complex	-	GO:0042308//negative regulation of protein import into nucleus;GO:0090267//positive regulation of mitotic cell cycle spindle assembly checkpoint
AN0697	65.301	86.874	105.746	152.27	142.156	134.909	98.807	157.959	131.171	2660	3628	3695	5438	6471	4518	3435	6012	4973	--	Fes/CIP4 homology domain protein [Aspergillus ochraceoroseus]	-	-	-	-	GO:0005933//cellular bud;GO:0005937//mating projection	GO:0005515//protein binding;GO:0030234//enzyme regulator activity	GO:0007010//cytoskeleton organization;GO:0009892//negative regulation of metabolic process
AN0698	218.402	226.572	186.964	48.591	61.728	69.672	48.794	38.678	29.143	8213	8735	6031	1602	2594	2154	1566	1359	1020	--	TPA: SH3 domain protein (AFU_orthologue; AFUA_1G13610) [Aspergillus nidulans FGSC A4]	-	-	-	-	-	-	-
AN0699	22.242	30.878	30.662	8.725	15.059	15.245	7.446	8.124	8.914	378	538	447	130	286	213	108	129	141	cdk20	protein kinase PCTAIRE [Aspergillus oryzae 3.042]	-	-	-	-	GO:0044444//cytoplasmic part	GO:0004672//protein kinase activity;GO:0032550//purine ribonucleoside binding	GO:0006464//cellular protein modification process;GO:0006796//phosphate-containing compound metabolic process;GO:0044763//single-organism cellular process
AN0700	9.915	13.969	26.469	32.088	46.286	44.056	60.921	64.158	65.535	369	533	845	1047	1925	1348	1935	2231	2270	YGL114W	oligopeptide transporter, OPT family [Aspergillus fumigatus Af293]	-	-	-	-	-	-	GO:0044763//single-organism cellular process
AN0701	13.396	14.511	16.818	34.673	51.869	33.606	32.751	44.528	29.063	208	231	224	472	900	429	434	646	420	hprA	TPA: D-isomer specific 2-hydroxyacid dehydrogenase family protein (AFU_orthologue; AFUA_1G13630) [Aspergillus nidulans FGSC A4]	Metabolism;Metabolism;Metabolism;Metabolism;Metabolism;Metabolism;Metabolism	Global and overview maps;Global and overview maps;Global and overview maps;Global and overview maps;Amino acid metabolism;Carbohydrate metabolism;Energy metabolism	ko01100//Metabolic pathways;ko01110//Biosynthesis of secondary metabolites;ko01130//Biosynthesis of antibiotics;ko01200//Carbon metabolism;ko00260//Glycine, serine and threonine metabolism;ko00630//Glyoxylate and dicarboxylate metabolism;ko00680//Methane metabolism	K00018;K00018;K00018;K00018;K00018;K00018;K00018	-	GO:0000166//nucleotide binding;GO:0016614//oxidoreductase activity, acting on CH-OH group of donors	GO:0044710//single-organism metabolic process
AN0703	34.662	45.45	47.753	39.671	36.674	39.655	25.873	34.577	26.698	1766	2374	2087	1772	2088	1661	1125	1646	1266	RAV1	TPA: WD repeat protein (AFU_orthologue; AFUA_1G13690) [Aspergillus nidulans FGSC A4]	-	-	-	-	GO:0031090//organelle membrane;GO:0043231//intracellular membrane-bounded organelle;GO:0043234//protein complex;GO:0044425//membrane part;GO:0044444//cytoplasmic part	GO:0005515//protein binding	GO:0010043//response to zinc ion;GO:0016192//vesicle-mediated transport;GO:0044087//regulation of cellular component biogenesis;GO:0051452//intracellular pH reduction;GO:0051592//response to calcium ion
AN0704	22.858	22.096	26.594	14.664	18.514	18.776	4.95	10.216	7.9	1001	992	999	563	906	676	185	418	322	--	centrin-binding protein Sfi1 [Aspergillus bombycis]	-	-	-	-	-	-	-
AN0705	298.219	266.091	403.027	688.898	553.908	477.944	620.435	846.663	456.609	12752	11665	14783	25826	26468	16802	22642	33827	18172	irs1	TPA: isoleucyl-tRNA synthetase, cytoplasmic (AFU_orthologue; AFUA_1G13710) [Aspergillus nidulans FGSC A4]	Genetic Information Processing	Translation	ko00970//Aminoacyl-tRNA biosynthesis	K01870	GO:0044444//cytoplasmic part	GO:0004812//aminoacyl-tRNA ligase activity;GO:0032550//purine ribonucleoside binding;GO:0052689//carboxylic ester hydrolase activity	GO:0006418//tRNA aminoacylation for protein translation;GO:0006448//regulation of translational elongation
AN0706	79.478	107.527	106.859	53.734	67.735	76.93	21.597	36.669	32.973	3359	4659	3874	1991	3199	2673	779	1448	1297	USO1	UsoAp [Aspergillus nidulans]	-	-	-	-	GO:0030658//transport vesicle membrane	GO:0005515//protein binding;GO:0022892//substrate-specific transporter activity	GO:0006906//vesicle fusion;GO:0015031//protein transport;GO:0016482//cytoplasmic transport;GO:0043623//cellular protein complex assembly;GO:0048193//Golgi vesicle transport
AN0707	71.397	62.056	80.546	39.089	44.82	72.043	27.529	34.932	43.345	2975	2651	2879	1428	2087	2468	979	1360	1681	rat1	TPA: 5'-3' exoribonuclease 2 (EC 3.1.13.-) [Source:UniProtKB/Swiss-Prot;Acc:Q5BFH3] [Aspergillus nidulans FGSC A4]	Genetic Information Processing;Genetic Information Processing	Translation;Folding, sorting and degradation	ko03008//Ribosome biogenesis in eukaryotes;ko03018//RNA degradation	K12619;K12619	GO:0043231//intracellular membrane-bounded organelle	GO:0008409//5'-3' exonuclease activity;GO:0046914//transition metal ion binding;GO:0097159//organic cyclic compound binding	GO:0000819//sister chromatid segregation;GO:0000956//nuclear-transcribed mRNA catabolic process;GO:0006369//termination of RNA polymerase II transcription;GO:0010948//negative regulation of cell cycle process;GO:0016075//rRNA catabolic process;GO:0090501//RNA phosphodiester bond hydrolysis
AN0708	132.649	90.368	156.803	292.52	239.028	249.736	209.757	329.873	233.756	3001	2096	3043	5802	6043	4645	4050	6973	4922	aromA	RecName: Full=Pentafunctional AROM polypeptide; Includes: RecName: Full=3-dehydroquinate synthase; Short=DHQS; Includes: RecName: Full=3-phosphoshikimate 1-carboxyvinyltransferase; AltName: Full=5-enolpyruvylshikimate-3-phosphate synthase; Short=EPSP synthase; Short=EPSPS; Includes: RecName: Full=Shikimate kinase; Short=SK; Includes: RecName: Full=3-dehydroquinate dehydratase; Short=3-dehydroquin…	Metabolism;Metabolism;Metabolism;Metabolism;Metabolism	Global and overview maps;Global and overview maps;Global and overview maps;Global and overview maps;Amino acid metabolism	ko01100//Metabolic pathways;ko01110//Biosynthesis of secondary metabolites;ko01130//Biosynthesis of antibiotics;ko01230//Biosynthesis of amino acids;ko00400//Phenylalanine, tyrosine and tryptophan biosynthesis	K13830;K13830;K13830;K13830;K13830	GO:0044424//intracellular part	GO:0016301//kinase activity;GO:0016616//oxidoreductase activity, acting on the CH-OH group of donors, NAD or NADP as acceptor;GO:0016765//transferase activity, transferring alkyl or aryl (other than methyl) groups;GO:0016836//hydro-lyase activity;GO:0016838//carbon-oxygen lyase activity, acting on phosphates;GO:0032550//purine ribonucleoside binding;GO:0043169//cation binding	GO:0006796//phosphate-containing compound metabolic process;GO:0008652//cellular amino acid biosynthetic process;GO:0043650//dicarboxylic acid biosynthetic process
AN0709	327.48	175.248	128.135	562.407	365.37	323.095	1295.79	859.011	1172.65	12728	6983	4272	19164	15869	10324	42982	31195	42419	RPN4	SILG [Aspergillus nidulans]	-	-	-	-	-	-	-
AN0710	0	0.241	0	0.847	0.554	0.452	4.061	0.927	1.33	0	2	0	6	5	3	28	7	10	--	alcohol dehydrogenase protein [Colletotrichum incanum]	-	-	-	-	-	GO:0003824//catalytic activity	GO:0044710//single-organism metabolic process
AN0712	1.137	1.172	1.666	0.778	0.436	0.435	0.076	0.209	0.105	35	37	44	21	15	11	2	6	3	bglB	beta-glucosidase [Aspergillus nidulans]	Metabolism;Metabolism;Metabolism;Metabolism	Global and overview maps;Global and overview maps;Carbohydrate metabolism;Metabolism of other amino acids	ko01100//Metabolic pathways;ko01110//Biosynthesis of secondary metabolites;ko00500//Starch and sucrose metabolism;ko00460//Cyanoamino acid metabolism	K05349;K05349;K05349;K05349	-	GO:0004553//hydrolase activity, hydrolyzing O-glycosyl compounds	GO:0005975//carbohydrate metabolic process
AN0713	12.451	9.342	21.213	12.542	12.824	23.169	7.024	10.972	17.494	351	270	513	310	404	537	169	289	459	MAL11	MFS hexose transporter [Penicillium brasilianum]	-	-	-	-	GO:0031224//intrinsic component of membrane	GO:0022857//transmembrane transporter activity	GO:0044763//single-organism cellular process;GO:0051234//establishment of localization
AN0714	35.445	37.923	41.405	23.257	23.543	33.513	15.071	15.487	23.321	485	532	486	279	360	377	176	198	297	snu23	C2H2 finger domain protein [Aspergillus kawachii IFO 4308]	Genetic Information Processing	Transcription	ko03040//Spliceosome	K12848	GO:0005816//spindle pole body;GO:0043231//intracellular membrane-bounded organelle;GO:0044444//cytoplasmic part	GO:0043169//cation binding	-
AN0715	70.629	80.172	82.16	44.625	53.453	56.892	14.688	22.772	21.589	2327	2708	2322	1289	1968	1541	413	701	662	bir1	Inhibitor of Apoptosis domain protein [Aspergillus parasiticus SU-1]	-	-	-	-	GO:0043232//intracellular non-membrane-bounded organelle;GO:0044446//intracellular organelle part	-	GO:0000278//mitotic cell cycle;GO:0006996//organelle organization;GO:0022402//cell cycle process
AN0716	75.897	95.207	88.529	68.619	81.259	91.257	44.235	56.595	58.081	1741	2239	1742	1380	2083	1721	866	1213	1240	tam41	MMP37-like protein [Aspergillus niger CBS 513.88]	-	-	-	-	GO:0031312//extrinsic component of organelle membrane;GO:0044429//mitochondrial part	-	GO:0006655//phosphatidylglycerol biosynthetic process
AN0717	121.505	115.346	183.274	414.012	360.315	306.845	321.865	541.399	310.479	2205	2146	2853	6587	7307	4578	4985	9180	5244	his3	TPA: Histidinol-phosphate aminotransferase (Eurofung) [Aspergillus nidulans FGSC A4]	Metabolism;Metabolism;Metabolism;Metabolism;Metabolism;Metabolism;Metabolism;Metabolism	Global and overview maps;Global and overview maps;Global and overview maps;Global and overview maps;Amino acid metabolism;Amino acid metabolism;Amino acid metabolism;Amino acid metabolism	ko01100//Metabolic pathways;ko01110//Biosynthesis of secondary metabolites;ko01130//Biosynthesis of antibiotics;ko01230//Biosynthesis of amino acids;ko00350//Tyrosine metabolism;ko00360//Phenylalanine metabolism;ko00400//Phenylalanine, tyrosine and tryptophan biosynthesis;ko00340//Histidine metabolism	K00817;K00817;K00817;K00817;K00817;K00817;K00817;K00817	GO:0043231//intracellular membrane-bounded organelle;GO:0044444//cytoplasmic part	GO:0008483//transaminase activity;GO:0043168//anion binding	GO:0006547//histidine metabolic process;GO:0010038//response to metal ion
AN0718	1.706	2.03	2.183	1.187	0.708	1.569	1.755	0.624	1.833	41	50	45	25	19	31	36	14	41	--	Zn(2)-C6 fungal-type DNA-binding domain [Penicillium roqueforti FM164]	-	-	-	-	GO:0043231//intracellular membrane-bounded organelle	GO:0046914//transition metal ion binding	GO:0034645//cellular macromolecule biosynthetic process
AN0719	27.354	29.081	36.668	19.809	20.543	22.847	5.153	9.493	9.29	367	400	422	233	308	252	59	119	116	spt3	protein SPT3 [Aspergillus nomius NRRL 13137]	-	-	-	-	GO:0044444//cytoplasmic part;GO:0070461//SAGA-type complex	GO:0000989//transcription factor activity, transcription factor binding;GO:0046983//protein dimerization activity	GO:0006351//transcription, DNA-templated;GO:0016049//cell growth;GO:0016570//histone modification;GO:0036267//invasive filamentous growth;GO:1903506//regulation of nucleic acid-templated transcription
AN0720	82.365	72.929	75.375	39.576	49.704	55.921	44.913	35.828	36.837	1105.05	1003.12	867.47	465.51	745.2	616.82	514.27	449.13	459.98	dph5	TPA: Diphthine synthase (EC 2.1.1.98)(Diphthamide biosynthesis methyltransferase) [Source:UniProtKB/Swiss-Prot;Acc:Q5BFG0] [Aspergillus nidulans FGSC A4]	-	-	-	-	GO:0043231//intracellular membrane-bounded organelle;GO:0044444//cytoplasmic part	GO:0008757//S-adenosylmethionine-dependent methyltransferase activity	GO:0017182//peptidyl-diphthamide metabolic process
AN0721	34.313	34.282	42.542	39.098	40.522	43.242	39.024	40.879	43.1	449.95	460.88	478.53	449.49	593.8	466.18	436.73	500.87	526.02	--	FlbF protein [Aspergillus nidulans]	-	-	-	-	-	-	-
AN0722	81.435	96.035	99.603	45.682	61.524	62.923	8.082	28.1	23.667	732	885	768	360	618	465	62	236	198	aps2	AP-2 complex subunit sigma [Aspergillus niger CBS 513.88]	Cellular Processes	Transport and catabolism	ko04144//Endocytosis	K11827	GO:0030131//clathrin adaptor complex;GO:0030135//coated vesicle	GO:0022892//substrate-specific transporter activity	GO:0008104//protein localization;GO:0051234//establishment of localization
AN0723	95.844	99.257	116.455	40.152	36.323	66.223	11.249	21.287	24.069	2366	2512	2466	869	1002	1344	237	491	553	--	NAD dependent epimerase/dehydratase [Aspergillus bombycis]	-	-	-	-	-	-	-
AN0725	21.59	31.822	44.402	28.317	32.707	27.487	4.848	20.609	10.715	407	615	718	468	689	426	78	363	188	IST1	TPA: DUF292 domian protein (AFU_orthologue; AFUA_1G13960) [Aspergillus nidulans FGSC A4]	Cellular Processes	Transport and catabolism	ko04144//Endocytosis	K19476	GO:0044444//cytoplasmic part	-	-
AN0726	556.059	571.412	391.457	77.982	78.632	96.699	88.632	62.524	61.591	12688	13367	7662	1560	2005	1814	1726	1333	1308	YMR244W	Beta-glucosidase SUN family protein [Aspergillus parasiticus SU-1]	-	-	-	-	GO:0043231//intracellular membrane-bounded organelle;GO:0044444//cytoplasmic part	GO:0016787//hydrolase activity	-
AN0727	37.5	38.224	42.425	23.161	23.882	33.359	20.085	19.983	21.421	711	743	690	385	506	520	325	354	378	prp3	U4/U6 small nuclear ribonucleoprotein [Aspergillus nomius NRRL 13137]	Genetic Information Processing	Transcription	ko03040//Spliceosome	K12843	GO:0005816//spindle pole body;GO:0044423//virion part;GO:0097525//spliceosomal snRNP complex	-	-
AN0728	39.886	24.835	34.341	7.814	8.787	27.035	2.765	6.232	11.777	1048	669	774	180	258	584	62	153	288	naf1	H/ACA ribonucleoprotein complex non-core subunit NAF1 [Aspergillus udagawae]	-	-	-	-	GO:0005634//nucleus	-	GO:0022613//ribonucleoprotein complex biogenesis
AN0732	30.017	22.739	13.353	60.367	61.258	57.409	248.052	162.322	173.888	891	692	340	1571	2032	1401	6284	4502	4804	mdrA	MFS multidrug transporter [Aspergillus niger]	-	-	-	-	GO:0031224//intrinsic component of membrane	-	GO:0044763//single-organism cellular process
AN0733	2313.51	2555.43	1814.86	1668.42	1837.48	1541.65	3093.22	2227.85	2301.69	39234	44429	26401	24806	34822	21494	44769	35301	36329	hht1	histone H3 [Aspergillus oryzae RIB40]	-	-	-	-	GO:0043231//intracellular membrane-bounded organelle;GO:0043232//intracellular non-membrane-bounded organelle	GO:0003676//nucleic acid binding;GO:0046983//protein dimerization activity	-
AN0734	2333.88	2521.41	1813.22	1785.5	1878.66	1360.07	3059.16	2179.76	2353.52	25905	28692	17264	17375	23302	12411	28979	22606	24313	hhfA	histone H4 [Aspergillus oryzae RIB40]	-	-	-	-	GO:0043231//intracellular membrane-bounded organelle;GO:0043232//intracellular non-membrane-bounded organelle	GO:0003676//nucleic acid binding;GO:0046983//protein dimerization activity	GO:0034728//nucleosome organization
AN0735	0	0	0	0	0	0	0.287	0.263	0.527	0	0	0	0	0	0	1	1	2	--	predicted protein [Aspergillus nidulans FGSC A4]	-	-	-	-	-	-	-
AN0736	0.237	0.231	0.184	0.27	0.283	0.096	0.093	0	0.085	3	3	2	3	4	1	1	0	1	--	TPA: conserved fungal protein (AFU_orthologue; AFUA_1G14230) [Aspergillus nidulans FGSC A4]	-	-	-	-	-	-	-
AN0737	0.269	0.741	1.228	0.362	0.393	0.138	0.059	0.278	0.083	6.94	19.61	27.19	8.18	11.32	2.93	1.3	6.71	2	-	-	-	-	-	-	-	-	-
AN0738	0.593	0.323	0.32	0.203	0.235	0.603	0.08	0.03	0	6.06	3.39	2.81	1.82	2.68	5.07	0.7	0.29	0	fsa6	fungal specific transcription factor [Aspergillus fumigatus Af293]	-	-	-	-	GO:0043231//intracellular membrane-bounded organelle	GO:0046914//transition metal ion binding	GO:0006355//regulation of transcription, DNA-templated
AN0739	2.548	3.728	5.05	2.471	3.497	3.823	1.543	1.318	1.917	60	90	102	51	92	74	31	29	42	prlG	uncharacterized transporter C1529.01 [Aspergillus lentulus]	-	-	-	-	GO:0031224//intrinsic component of membrane	-	GO:0044763//single-organism cellular process
AN0740	2.103	2.331	5.961	1.09	0.941	1.918	3.752	1.125	1.797	44	50	107	20	22	33	67	22	35	FUS7	aldehyde dehydrogenase [Cenococcum geophilum 1.58]	-	-	-	-	-	GO:0016903//oxidoreductase activity, acting on the aldehyde or oxo group of donors	GO:0044710//single-organism metabolic process
AN0741	0	0	0.098	0.192	0.226	0.102	1.871	0.18	0.813	0	0	1	2	3	1	19	2	9	plyB	PEL_EMENI Pectate lyase precursor [Aspergillus nidulans FGSC A4]	Metabolism	Carbohydrate metabolism	ko00040//Pentose and glucuronate interconversions	K01728	-	GO:0003824//catalytic activity	GO:0044238//primary metabolic process
AN0742	10.268	11.303	25.581	26.703	19.768	23.337	99.307	52.654	90.117	350	395	748	798	753	654	2889	1677	2859	--	Transcription factor, fungi [Penicillium italicum]	-	-	-	-	GO:0043231//intracellular membrane-bounded organelle	GO:0046914//transition metal ion binding	GO:0006351//transcription, DNA-templated
AN0743	5.651	6.917	8.267	2.907	5.057	4.852	4.933	5.099	6.667	51	64	64	23	51	36	38	43	56	--	acyl-CoA N-acyltransferase [Coniochaeta ligniaria NRRL 30616]	-	-	-	-	-	-	-
AN0744	6.843	4.572	3.329	6.637	4.822	3.408	3.283	2.537	2.142	127	87	53	108	100	52	52	44	37	ACC1	PLP-dependent transferase [Aspergillus ruber CBS 135680]	-	-	-	-	-	GO:0043168//anion binding	GO:0008152//metabolic process
AN0745	383.803	258.687	239.661	113.83	115.127	200.979	329.408	144.035	232.013	6411	4430	3434	1667	2149	2760	4696	2248	3607	nop-1	rRNA methyltransferase NOP1 [Aspergillus ochraceoroseus]	Genetic Information Processing	Translation	ko03008//Ribosome biogenesis in eukaryotes	K14563	GO:0005732//small nucleolar ribonucleoprotein complex;GO:0005819//spindle;GO:0030684//preribosome;GO:0043231//intracellular membrane-bounded organelle	GO:0008173//RNA methyltransferase activity;GO:0036009//protein-glutamine N-methyltransferase activity;GO:0044822//poly(A) RNA binding	GO:0000154//rRNA modification;GO:0006355//regulation of transcription, DNA-templated;GO:0006399//tRNA metabolic process;GO:0016571//histone methylation;GO:0031126//snoRNA 3'-end processing
AN0746	3.328	5.577	8.556	2.433	1.833	2.595	1.9	1.918	1.467	39	67	86	25	24	25	19	21	16	denD	nucleoside-diphosphate-sugar epimerase [Aspergillus bombycis]	-	-	-	-	-	GO:0003824//catalytic activity;GO:0048037//cofactor binding	GO:0044710//single-organism metabolic process
AN0747	782.829	804.874	697.779	599.198	608.156	614.132	490.764	513.196	502.761	17511	18458	13389	11751	15202	11294	9369	10726	10467	pep	TPA: Mitochondrial-processing peptidase subunit beta, mitochondrial [Precursor] (Eurofung) [Aspergillus nidulans FGSC A4]	-	-	-	-	GO:0005759//mitochondrial matrix	GO:0004175//endopeptidase activity;GO:0015078//hydrogen ion transmembrane transporter activity;GO:0043169//cation binding	GO:0015992//proton transport;GO:0034982//mitochondrial protein processing;GO:0071396//cellular response to lipid
AN0748	0	0	0	0	0	0	0	0	0	0	0	0	0	0	0	0	0	0	--	predicted protein [Aspergillus nidulans FGSC A4]	-	-	-	-	-	GO:0003677//DNA binding	GO:0010468//regulation of gene expression
AN0749	0.089	0	0	0	0	0	0	0	0	1	0	0	0	0	0	0	0	0	-	-	-	-	-	-	-	-	-
AN0750	0.475	0.683	0.699	0.2	0.045	0.061	0.176	0.348	0.376	19	28	24	7	2	2	6	13	14	TRPA1	Ankyrin repeat-containing domain [Penicillium camemberti]	-	-	-	-	-	-	GO:0019538//protein metabolic process
AN0751	50.376	51.655	59.743	38.479	38.992	34.456	13.53	28.04	16.455	1444	1518	1469	967	1249	812	331	751	439	--	integral membrane protein [Aspergillus flavus AF70]	-	-	-	-	-	-	-
AN0752	87.475	80.63	77.555	31.644	38.658	63.84	21.892	21.33	31.086	1545	1460	1175	490	763	927	330	352	511	RPB5	TPA: RNA polymerase subunit (AFU_orthologue; AFUA_1G14110) [Aspergillus nidulans FGSC A4]	Metabolism;Metabolism;Metabolism;Genetic Information Processing	Global and overview maps;Nucleotide metabolism;Nucleotide metabolism;Transcription	ko01100//Metabolic pathways;ko00230//Purine metabolism;ko00240//Pyrimidine metabolism;ko03020//RNA polymerase	K03013;K03013;K03013;K03013	GO:0044444//cytoplasmic part;GO:0044451//nucleoplasm part;GO:0044452//nucleolar part	GO:0003676//nucleic acid binding;GO:0003899//DNA-directed RNA polymerase activity	GO:0006383//transcription from RNA polymerase III promoter
AN0753	394.014	406.647	292.345	127.085	153.294	202.777	158.589	111.156	149.282	9435	9983	6005	2668	4102	3992	3241	2487	3327	SPAC458.02c	nuclear segregation protein (Bfr1) [Aspergillus niger CBS 513.88]	-	-	-	-	GO:0016020//membrane;GO:0030529//intracellular ribonucleoprotein complex;GO:0043231//intracellular membrane-bounded organelle;GO:0044444//cytoplasmic part	GO:0003676//nucleic acid binding	GO:0000280//nuclear division;GO:0006403//RNA localization;GO:0007346//regulation of mitotic cell cycle;GO:0016070//RNA metabolic process
AN0754	88.854	98.395	97.998	78.666	95.609	86.088	76.151	119.379	134.996	983	1116	930	763	1182	783	719	1234	1390	--	Gammaherpesvirus latent membrane protein LMP2 protein [Aspergillus parasiticus SU-1]	-	-	-	-	-	-	-
AN0755	25.413	21.575	31.089	19.056	19.232	17.459	34.005	14.775	20.226	324	282	340	213	274	183	370	176	240	--	hypothetical protein AN0755.2 [Aspergillus nidulans FGSC A4]	-	-	-	-	-	-	-
AN0756	0.9	0.479	1.112	0.933	0.732	1.094	1.693	0.525	0.791	33	18	35	30	30	33	53	18	27	lacA	RecName: Full=Probable beta-galactosidase A; AltName: Full=Lactase A; Flags: Precursor	Metabolism;Metabolism;Metabolism;Metabolism	Global and overview maps;Carbohydrate metabolism;Lipid metabolism;Glycan biosynthesis and metabolism	ko01100//Metabolic pathways;ko00052//Galactose metabolism;ko00600//Sphingolipid metabolism;ko00511//Other glycan degradation	K01190;K01190;K01190;K01190	-	GO:0015925//galactosidase activity	GO:0005976//polysaccharide metabolic process;GO:0005984//disaccharide metabolic process
AN0757	144.885	109.854	131.229	44.744	50.144	97.85	42.303	35.77	50.316	5241	4074	4072	1419	2027	2910	1306	1209	1694	NCL1	methyltransferase (Ncl1) [Aspergillus bombycis]	-	-	-	-	GO:0043231//intracellular membrane-bounded organelle	GO:0003723//RNA binding;GO:0016427//tRNA (cytosine) methyltransferase activity	GO:0001510//RNA methylation;GO:0002101//tRNA wobble cytosine modification;GO:0034614//cellular response to reactive oxygen species
AN0758	1.106	1.186	2.063	2.523	1.633	1.816	4.34	3.373	2.257	20	22	32	40	33	27	67	57	38	sidL	acetyltransferase, including N-acetylase of ribosomal protein [Aspergillus oryzae 3.042]	-	-	-	-	-	-	-
AN0759	6.087	13.062	8.515	0	0.623	0.635	2.445	1.303	1.869	35	77	42	0	4	3	12	7	10	--	TPA: DUF614 domain protein (AFU_orthologue; AFUA_1G14190) [Aspergillus nidulans FGSC A4]	-	-	-	-	-	-	-
AN0760	0	0	0.074	0	0	0	0	0	0	0	0	1	0	0	0	0	0	0	prlL	permease of the major facilitator superfamily [Aspergillus oryzae 3.042]	-	-	-	-	-	-	-
AN0761	0.213	0.207	0.083	0.162	0.127	0.172	0.083	0	0	3	3	1	2	2	2	1	0	0	asqD	Demethylsterigmatocystin 6-O-methyltransferase [Talaromyces islandicus]	-	-	-	-	-	GO:0008168//methyltransferase activity	GO:0008152//metabolic process
AN0762	53.545	72.499	61.957	44.598	48.143	52.579	20.192	29.836	25.206	1479	2053	1468	1080	1486	1194	476	770	648	coy1	transcription factor/CCAAT displacement protein [Aspergillus oryzae 3.042]	-	-	-	-	GO:0031228//intrinsic component of Golgi membrane	-	GO:0048193//Golgi vesicle transport
AN0763	31.622	33.783	52.786	61.192	71.792	64.983	23.089	53.333	37.381	1417	1552	2029	2404	3595	2394	883	2233	1559	TGFBRAP1	TGF beta receptor associated protein 1 [Aspergillus kawachii IFO 4308]	Cellular Processes	Transport and catabolism	ko04138//Autophagy - yeast	K20177	-	-	GO:0044699//single-organism process
AN0764	7.937	8.18	10.562	7.088	6.298	11.202	2.018	2.805	2.735	106	112	121	83	94	123	23	35	34	chqB	catechol dioxygenase [Aspergillus fumigatus Af293]	-	-	-	-	-	GO:0005506//iron ion binding;GO:0019114//catechol dioxygenase activity	GO:0018958//phenol-containing compound metabolic process;GO:0044710//single-organism metabolic process
AN0765	2.476	3.195	3.166	1.913	0.786	1.555	0.936	0.256	0.429	31	41	34	21	11	16	10	3	5	SPAC513.07	TPA: 3-beta hydroxysteroid dehydrogenase/isomerase family protein (AFU_orthologue; AFUA_3G02250) [Aspergillus nidulans FGSC A4]	-	-	-	-	-	GO:0016614//oxidoreductase activity, acting on CH-OH group of donors;GO:0016740//transferase activity;GO:0048037//cofactor binding	GO:0008202//steroid metabolic process
AN0766	74.752	74.919	70.04	104.019	104.414	100.617	108.448	129.651	86.976	2364	2429	1900	2884	3690	2616	2927	3831	2560	--	C6 finger domain protein [Aspergillus niger CBS 513.88]	-	-	-	-	GO:0043231//intracellular membrane-bounded organelle	GO:0046914//transition metal ion binding	GO:0006355//regulation of transcription, DNA-templated
AN0767	85.066	81.524	102.633	99.505	93.004	92.205	87.08	113.191	83.659	744	731	770	763	909	663	650	925	681	lsm7	U6 snRNA-associated Sm-like protein LSm7 [Aspergillus bombycis]	Genetic Information Processing;Genetic Information Processing	Transcription;Folding, sorting and degradation	ko03040//Spliceosome;ko03018//RNA degradation	K12626;K12626	GO:0043232//intracellular non-membrane-bounded organelle;GO:0044423//virion part;GO:0044444//cytoplasmic part;GO:0097525//spliceosomal snRNP complex	GO:0003676//nucleic acid binding	GO:0000377//RNA splicing, via transesterification reactions with bulged adenosine as nucleophile;GO:0006364//rRNA processing;GO:0006402//mRNA catabolic process
AN0768	7.294	7.831	41.26	14.35	10.426	31.379	10.095	14.932	44.918	149	164	723	257	238	527	176	285	854	aurS	TPA: Fasciclin domain family protein (AFU_orthologue; AFUA_1G14300) [Aspergillus nidulans FGSC A4]	-	-	-	-	GO:0005576//extracellular region	-	-
AN0770	44.238	72.7	81.223	80.714	85.393	79.609	75.358	97.172	77.69	974	1641	1534	1558	2101	1441	1416	1999	1592	--	TPA: UBX domain protein (AFU_orthologue; AFUA_1G14320) [Aspergillus nidulans FGSC A4]	-	-	-	-	-	-	-
AN0771	76.018	93.116	55.886	48.267	52.248	48.605	57.757	43.978	47.264	4773	5994	3010	2657	3666	2509	3095	2580	2762	atrG	TPA: ABC transporter protein [Source:UniProtKB/TrEMBL;Acc:Q96VK4] [Aspergillus nidulans FGSC A4]	-	-	-	-	GO:0031224//intrinsic component of membrane	GO:0015405//P-P-bond-hydrolysis-driven transmembrane transporter activity;GO:0017111//nucleoside-triphosphatase activity;GO:0032550//purine ribonucleoside binding	GO:0042493//response to drug;GO:0044763//single-organism cellular process;GO:0051234//establishment of localization
AN0773	9.059	11.487	16.036	5.434	5.104	6.366	1.887	4.13	4.867	270	351	410	142	170	156	48	115	135	--	metalloreductase [Aspergillus ochraceoroseus]	-	-	-	-	GO:0031224//intrinsic component of membrane	GO:0003824//catalytic activity	GO:0044710//single-organism metabolic process
AN0774	13.239	14.011	23.057	7.52	7.866	9.845	3.015	5.163	3.628	247	268	369	123	164	151	48	90	63	SORD	zinc-dependent alcohol dehydrogenase [Aspergillus oryzae RIB40]	Metabolism;Metabolism;Metabolism	Global and overview maps;Carbohydrate metabolism;Carbohydrate metabolism	ko01100//Metabolic pathways;ko00051//Fructose and mannose metabolism;ko00040//Pentose and glucuronate interconversions	K00008;K00008;K00008	-	GO:0003824//catalytic activity;GO:0046914//transition metal ion binding	GO:0044710//single-organism metabolic process
AN0775	19.294	23.666	56.741	9.753	7.39	17.423	9.505	6.023	8.794	264	332	666	117	113	196	111	77	112	SPAC2E11.10	60S ribosomal protein L17 [Aspergillus udagawae]	Metabolism;Metabolism;Metabolism	Global and overview maps;Global and overview maps;Carbohydrate metabolism	ko01100//Metabolic pathways;ko01110//Biosynthesis of secondary metabolites;ko00630//Glyoxylate and dicarboxylate metabolism	K00015;K00015;K00015	GO:0043231//intracellular membrane-bounded organelle;GO:0044444//cytoplasmic part	GO:0000166//nucleotide binding;GO:0016614//oxidoreductase activity, acting on CH-OH group of donors	GO:0044710//single-organism metabolic process
AN0776	2984.16	2591.93	2214.41	2321.84	2047.18	2018.62	1846.99	1901.82	1632.27	32435	28882	20646	22125	24865	18038	17133	19314	16512	rpl17	TPA: 60S ribosomal protein L17 (AFU_orthologue; AFUA_1G14410) [Aspergillus nidulans FGSC A4]	Genetic Information Processing	Translation	ko03010//Ribosome	K02880	GO:0044391//ribosomal subunit	GO:0005198//structural molecule activity	GO:0010467//gene expression
AN0777	52.891	57.583	73.248	65.616	54.427	58.627	34.291	96.357	68.35	947	1057	1125	1030	1089	863	524	1612	1139	--	GAT domain-containing protein [Aspergillus oryzae]	-	-	-	-	-	-	GO:0015031//protein transport
AN0778	6.87	5.319	9.164	6.786	6.274	5.599	5.145	13.189	10.273	97	77	111	84	99	65	62	174	135	--	chitin binding protein [Aspergillus ruber CBS 135680]	-	-	-	-	-	-	-
AN0779	13.018	16.571	9.259	3.576	4.248	4.685	6.052	4.793	4.459	436	569	266	105	159	129	173	150	139	ARB_02077	glycoside hydrolase family 55 protein [Glonium stellatum]	Metabolism	Carbohydrate metabolism	ko00500//Starch and sucrose metabolism	K01210	-	GO:0003824//catalytic activity	-
AN0780	33.965	52.389	43.689	71.506	83.712	63.51	58.549	96.114	70.45	590	933	651	1089	1625	907	868	1560	1139	YER152C	aminotransferase, partial [Aspergillus nomius NRRL 13137]	-	-	-	-	GO:0044424//intracellular part	GO:0008483//transaminase activity;GO:0043168//anion binding	GO:0008152//metabolic process
AN0781	100.391	112.244	80.781	119.12	120.443	141.082	136.582	223.519	175.672	4171	4781	2879	4339	5592	4819	4843	8677	6793	--	ankyrin repeat protein [Aspergillus flavus AF70]	-	-	-	-	-	-	-
AN0782	35.688	30.571	37.776	39.44	38.159	47.933	62.952	50.187	57.959	1478	1298	1342	1432	1766	1632	2225	1942	2234	--	TPA: ankyrin repeat protein (AFU_orthologue; AFUA_1G14510) [Aspergillus nidulans FGSC A4]	-	-	-	-	-	GO:0022890//inorganic cation transmembrane transporter activity	GO:0006812//cation transport;GO:0044763//single-organism cellular process
AN0783	2.59	5.764	10.427	4.438	3.482	4.942	2.114	3.188	3.132	53.92	123	186.18	81	81	84.57	37.56	62	60.67	amdS	Amidase [Aspergillus oryzae]	-	-	-	-	-	GO:0016787//hydrolase activity;GO:0016879//ligase activity, forming carbon-nitrogen bonds;GO:0022890//inorganic cation transmembrane transporter activity	GO:0006812//cation transport;GO:0008152//metabolic process;GO:0044763//single-organism cellular process
AN0784	5.804	10.175	8.321	2.952	3.018	3.435	2.849	2.099	1.938	74	133	91	33	43	36	31	25	23	rhlG	TPA: oxidoreductase, short-chain dehydrogenase/reductase family (AFU_orthologue; AFUA_1G14540) [Aspergillus nidulans FGSC A4]	-	-	-	-	-	GO:0008875//gluconate dehydrogenase activity	GO:0044710//single-organism metabolic process
AN0785	0.109	0	0.128	0	0.196	0	0.513	0.469	0.118	1	0	1	0	2	0	4	4	1	sodB	TPA: mitochondrial superoxide dismutase (Eurofung) [Aspergillus nidulans FGSC A4]	Cellular Processes;Organismal Systems	Transport and catabolism;Aging	ko04146//Peroxisome;ko04213//Longevity regulating pathway - multiple species	K04564;K04564	GO:0044429//mitochondrial part	GO:0003824//catalytic activity;GO:0016209//antioxidant activity;GO:0043169//cation binding	GO:0001324//age-dependent response to oxidative stress involved in chronological cell aging;GO:0006801//superoxide metabolic process;GO:0044710//single-organism metabolic process
AN0786	1.616	1.892	0.942	1.106	0.289	0.786	1.326	0.865	0	10	12	5	6	2	4	7	5	0	--	probable mannosyl-oligosaccharide alpha-1,2-mannosidase 1B [Aspergillus udagawae]	-	-	-	-	-	-	-
AN0787	6.378	10.712	12.243	2.133	2.575	3.208	1.742	1.694	2.731	133	229	219	39	60	55	31	33	53	mns1B	alpha-1,2-mannosidase [Aspergillus nidulans]	Metabolism;Genetic Information Processing;Metabolism;Metabolism	Global and overview maps;Folding, sorting and degradation;Glycan biosynthesis and metabolism;Glycan biosynthesis and metabolism	ko01100//Metabolic pathways;ko04141//Protein processing in endoplasmic reticulum;ko00510//N-Glycan biosynthesis;ko00513//Various types of N-glycan biosynthesis	K01230;K01230;K01230;K01230	-	-	-
AN0788	0.617	1.117	1.848	3.416	3.468	2.785	1.651	1.697	1.798	7	13	18	34	44	26	16	18	19	RPA1163	Fluoroacetate dehalogenase [Fusarium oxysporum f. sp. cubense race 1]	-	-	-	-	-	GO:0003824//catalytic activity	-
AN0789	63.143	70.808	98.683	89.144	67.868	64.952	108.068	100.448	136.376	1283	1475	1720	1588	1541	1085	1874	1907	2579	MAM3	TlyC [Aspergillus parasiticus SU-1]	-	-	-	-	-	-	-
AN0790	117.142	164.467	320.204	111.095	141.029	264.159	104.709	153.25	276.362	1691	2434	3965	1406	2275	3135	1290	2067	3713	--	ww domain-containing protein [Colletotrichum orbiculare MAFF 240422]	-	-	-	-	-	-	-
AN0791	12.312	13.924	9.153	8.955	8.463	4.775	8.154	6.493	6.518	69	80	44	44	53	22	39	34	34	--	Cysteine-rich transmembrane CYSTM domain [Trichophyton rubrum]	-	-	-	-	-	-	-
AN0792	0.176	0.214	0	0.1	0	0.107	0.103	0.047	0.142	4	5	0	2	0	2	2	1	3	--	integral membrane protein [Diplodia corticola]	-	-	-	-	-	GO:0043169//cation binding	-
AN0793	0	0	0.308	0.201	0.079	0.107	0	0	0	0	0	3	2	1	1	0	0	0	--	purine and uridine phosphorylase [Cenococcum geophilum 1.58]	-	-	-	-	-	-	GO:0055086//nucleobase-containing small molecule metabolic process
AN0794	31.942	31.148	44.727	16.541	23.12	27.881	12.126	9.795	14.16	453.73	453.61	545	206	367	325.6	147	130	187.21	TAF9	transcription initiation factor TFIID subunit 9 [Aspergillus udagawae]	Genetic Information Processing	Transcription	ko03022//Basal transcription factors	K03133	GO:0044444//cytoplasmic part;GO:0070461//SAGA-type complex	GO:0008135//translation factor activity, RNA binding;GO:0046983//protein dimerization activity	GO:0006412//translation;GO:0016570//histone modification;GO:0070897//DNA-templated transcriptional preinitiation complex assembly
AN0795	53.506	67.357	62.959	48.461	48.045	61.371	52.259	35.404	50.962	506.27	653.39	511	402	508	477.4	422	313	448.79	--	Cytochrome c oxidase biogenesis protein Cmc1-like [Penicillium camemberti]	-	-	-	-	-	-	-
AN0796	58.84	40.721	53.87	20.79	20.371	57.955	13.47	11.413	32.91	778	552	611	241	301	630	152	141	405	UTP11	probable U3 small nucleolar RNA-associated protein 11 [Aspergillus udagawae]	-	-	-	-	GO:0005819//spindle;GO:0030684//preribosome;GO:0043231//intracellular membrane-bounded organelle	-	GO:0000479//endonucleolytic cleavage of tricistronic rRNA transcript (SSU-rRNA, 5.8S rRNA, LSU-rRNA);GO:0010467//gene expression
AN0797	154.859	149.12	176.695	222.885	198.906	203.127	137.145	228.514	146.089	5320	5252	5207	6713	7636	5737	4021	7335	4671	his-3	Histidinol dehydrogenase [Aspergillus parasiticus SU-1]	Metabolism;Metabolism;Metabolism;Metabolism	Global and overview maps;Global and overview maps;Global and overview maps;Amino acid metabolism	ko01100//Metabolic pathways;ko01110//Biosynthesis of secondary metabolites;ko01230//Biosynthesis of amino acids;ko00340//Histidine metabolism	K14152;K14152;K14152;K14152	GO:0043231//intracellular membrane-bounded organelle;GO:0044444//cytoplasmic part	GO:0000166//nucleotide binding;GO:0016462//pyrophosphatase activity;GO:0016616//oxidoreductase activity, acting on the CH-OH group of donors, NAD or NADP as acceptor;GO:0019238//cyclohydrolase activity;GO:0046914//transition metal ion binding	GO:0044710//single-organism metabolic process;GO:0052803//imidazole-containing compound metabolic process;GO:0071396//cellular response to lipid
AN0798	53.15	82.759	57.924	14.941	22.703	20.329	20.553	17.646	19.332	706	1127	660	174	337	222	233	219	239	--	predicted protein [Aspergillus nidulans FGSC A4]	-	-	-	-	-	-	-
AN0799	0	0.067	0	0.039	0	0	0	0.037	0	0	2	0	1	0	0	0	1	0	CHS2	chitin synthase C, variant 1 [Blastomyces dermatitidis ATCC 26199]	Metabolism	Carbohydrate metabolism	ko00520//Amino sugar and nucleotide sugar metabolism	K00698	-	GO:0016757//transferase activity, transferring glycosyl groups	GO:0006023//aminoglycan biosynthetic process
AN0800	0.27	0.132	0.079	0.039	0.03	0.082	0.119	0.036	0.036	8	4	2	1	1	2	3	1	1	--	predicted protein [Aspergillus nidulans FGSC A4]	-	-	-	-	-	-	-
AN0801	0.272	0.31	0.423	0.673	0.528	0.828	0.479	0.389	0.683	6	7	8	13	13	15	9	8	14	epaB	4-coumarate--CoA ligase-like 9 [Aspergillus lentulus]	-	-	-	-	-	-	-
AN0802	66.963	50.676	89.767	58.087	53.696	75.002	43.792	55.816	91.634	2021	1568	2324	1537	1811	1861	1128	1574	2574	ned1	lipin Smp2 [Aspergillus bombycis]	Metabolism;Metabolism;Metabolism;Metabolism	Global and overview maps;Global and overview maps;Lipid metabolism;Lipid metabolism	ko01100//Metabolic pathways;ko01110//Biosynthesis of secondary metabolites;ko00564//Glycerophospholipid metabolism;ko00561//Glycerolipid metabolism	K15728;K15728;K15728;K15728	GO:0031090//organelle membrane;GO:0044425//membrane part;GO:0044444//cytoplasmic part	GO:0000975//regulatory region DNA binding;GO:0016791//phosphatase activity	GO:0006641//triglyceride metabolic process;GO:0006644//phospholipid metabolic process;GO:0007033//vacuole organization;GO:0016482//cytoplasmic transport;GO:0045333//cellular respiration
AN0803	69.081	66.703	102.374	52.932	56.853	85.546	34.73	43.754	52.184	2876	2847	3656	1932	2645	2928	1234	1702	2022	--	TPA: Fibronectin type III domain protein (AFU_orthologue; AFUA_1G14620) [Aspergillus nidulans FGSC A4]	-	-	-	-	-	-	-
AN0804	20.65	21.531	23.596	10.468	10.779	13.456	8.257	6.928	8.1	252	269.38	247	112	147	135	86	79	92	rgt-1	tRNA(His) guanylyltransferase [Aspergillus oryzae RIB40]	-	-	-	-	GO:0044444//cytoplasmic part	GO:0005515//protein binding;GO:0008192//RNA guanylyltransferase activity;GO:0046872//metal ion binding	GO:0008033//tRNA processing
AN0805	45.183	36.052	32.241	12.086	11.808	31.127	8.589	7.061	18.044	678	554.62	415	159	198	384	110	99	252	--	Pc16g14040 [Penicillium rubens Wisconsin 54-1255]	-	-	-	-	-	-	-
AN0806	44.509	40.174	38.368	46.192	38.988	38.202	51.712	41.195	38.864	710	657	525	646	695	501	704	614	577	YNL035C	TPA: WD repeat protein (AFU_orthologue; AFUA_1G14650) [Aspergillus nidulans FGSC A4]	-	-	-	-	GO:0044444//cytoplasmic part	-	-
AN0807	15.746	18.69	22.921	6.319	7.791	8.664	3.173	3.968	3.625	378	460	472	133	209	171	65	89	81	laeA	methyltransferase [Aspergillus nidulans]	-	-	-	-	GO:0043231//intracellular membrane-bounded organelle	GO:0016741//transferase activity, transferring one-carbon groups	GO:0006790//sulfur compound metabolic process;GO:0010720//positive regulation of cell development;GO:0010913//regulation of sterigmatocystin biosynthetic process;GO:0022413//reproductive process in single-celled organism;GO:0031328//positive regulation of cellular biosynthetic process;GO:0044415//evasion or tolerance of host defenses
AN0808	52.67	55.552	68.859	19.535	21.004	50.575	13.238	10.932	16.628	1021	1104	1145	332	455	806	219	198	300	swd1	TPA: WD repeat protein (AFU_orthologue; AFUA_1G14670) [Aspergillus nidulans FGSC A4]	-	-	-	-	GO:0035097//histone methyltransferase complex;GO:0044444//cytoplasmic part	-	GO:0006259//DNA metabolic process;GO:0006342//chromatin silencing;GO:0007088//regulation of mitotic nuclear division;GO:0034968//histone lysine methylation;GO:0044772//mitotic cell cycle phase transition
AN0809	92.395	101.399	111.007	71.992	79.592	97.482	47.163	73.63	72.342	6930	7797	7142	4734	6671	6011	3019	5160	5050	rpb1	TPA: DNA-directed RNA polymerase Fragment (EC 2.7.7.6) [Source:UniProtKB/TrEMBL;Acc:Q873Q6] [Aspergillus nidulans FGSC A4]	Metabolism;Metabolism;Metabolism;Genetic Information Processing	Global and overview maps;Nucleotide metabolism;Nucleotide metabolism;Transcription	ko01100//Metabolic pathways;ko00230//Purine metabolism;ko00240//Pyrimidine metabolism;ko03020//RNA polymerase	K03006;K03006;K03006;K03006	GO:0044444//cytoplasmic part;GO:0044451//nucleoplasm part	GO:0003676//nucleic acid binding;GO:0034062//RNA polymerase activity	GO:0006301//postreplication repair;GO:0006351//transcription, DNA-templated
AN0810	37.454	67.529	56.177	28.525	35.471	36.052	11.493	18.606	14.086	1577	2915	2029	1053	1669	1248	413	732	552	SEL1L	ubiquitin-protein ligase Sel1/Ubx2 [Aspergillus niger]	Genetic Information Processing	Folding, sorting and degradation	ko04141//Protein processing in endoplasmic reticulum	K14026	GO:0000836//Hrd1p ubiquitin ligase complex;GO:0005788//endoplasmic reticulum lumen	GO:0003824//catalytic activity	GO:0006886//intracellular protein transport;GO:0032446//protein modification by small protein conjugation;GO:0043161//proteasome-mediated ubiquitin-dependent protein catabolic process
AN0811	0.722	2.243	0.789	0.36	1.493	0.219	0.476	0.821	0.194	16	51	15	7	37	4	9	17	4	SPCC757.13	MFS allantoate transporter, partial [Aspergillus bombycis]	-	-	-	-	GO:0031224//intrinsic component of membrane	-	GO:0044763//single-organism cellular process
AN0813	29.362	37.431	47.988	21.416	23.587	29.668	12.949	19.062	16.216	821	1073	1151	525	737	682	309	498	422	RCBTB1	TPA: conserved kelch repeat protein TeaB (Eurofung) [Aspergillus nidulans FGSC A4]	-	-	-	-	-	-	-
AN0814	60.433	57.003	38.948	31.665	38.982	24.158	7.786	10.431	7.338	1637	1583	905	752	1180	538	180	264	185	slp1	WD-repeat containing protein [Aspergillus rambellii]	Cellular Processes;Cellular Processes;Genetic Information Processing	Cell growth and death;Cell growth and death;Folding, sorting and degradation	ko04111//Cell cycle - yeast;ko04113//Meiosis - yeast;ko04120//Ubiquitin mediated proteolysis	K03363;K03363;K03363	GO:0000152//nuclear ubiquitin ligase complex;GO:0000777//condensed chromosome kinetochore;GO:0005816//spindle pole body	GO:0032403//protein complex binding;GO:0055106//ubiquitin-protein transferase regulator activity	GO:0007126//meiotic nuclear division;GO:0008104//protein localization;GO:0030071//regulation of mitotic metaphase/anaphase transition;GO:0032436//positive regulation of proteasomal ubiquitin-dependent protein catabolic process;GO:0051441//positive regulation of ubiquitin-protein ligase activity involved in meiotic cell cycle;GO:0071173//spindle assembly checkpoint
AN0815	8.085	14.224	11.803	6.981	10.075	8.18	10.801	12.13	11.122	107	193	134	81	149	89	122	150	137	--	TPA: glutathione S-transferase, putative (AFU_orthologue; AFUA_4G14380) [Aspergillus nidulans FGSC A4]	-	-	-	-	-	GO:0003824//catalytic activity	-
AN0816	82.862	85.739	136.63	148.535	148.856	174.472	90.597	179.359	160.364	2138	2268	3024	3360	4292	3701	1995	4324	3851	toa1	transcription initiation factor IIA large subunit [Aspergillus udagawae]	Genetic Information Processing	Transcription	ko03022//Basal transcription factors	K03122	GO:0044424//intracellular part	-	GO:0006352//DNA-templated transcription, initiation
AN0817	72.591	87.866	67.987	82.064	79.219	75.048	47.997	67.039	51.852	2706	3358	2174	2682	3300	2300	1527	2335	1799	SFP1	C2H2 transcription factor (Sfp1) [Aspergillus niger CBS 513.88]	-	-	-	-	GO:0043231//intracellular membrane-bounded organelle;GO:0044444//cytoplasmic part	GO:0046914//transition metal ion binding;GO:0097159//organic cyclic compound binding	GO:0032535//regulation of cellular component size;GO:0045944//positive regulation of transcription from RNA polymerase II promoter
AN0818	66.68	50.883	55.435	19.51	23.944	47.913	18.462	13.901	24.44	1879	1470	1340	482	754	1110	444	366	641	dus3	TPA: tRNA-dihydrouridine synthase 3 (EC 1.-.-.-) [Source:UniProtKB/Swiss-Prot;Acc:Q5BF62] [Aspergillus nidulans FGSC A4]	-	-	-	-	GO:0043231//intracellular membrane-bounded organelle	GO:0000166//nucleotide binding;GO:0016627//oxidoreductase activity, acting on the CH-CH group of donors;GO:0046914//transition metal ion binding	GO:0008033//tRNA processing;GO:0044710//single-organism metabolic process
AN0819	70.896	125.074	137.032	127.564	109.198	100.943	305.383	181.974	244.482	1155	2089	1915	1822	1988	1352	4246	2770	3707	YET3	BAP31 domain-containing protein [Aspergillus fumigatus Z5]	-	-	-	-	GO:0031224//intrinsic component of membrane;GO:0043231//intracellular membrane-bounded organelle	-	GO:0015031//protein transport
AN0820	27.516	35.53	19.72	11.448	10.798	10.836	7.532	4.586	7.997	244	323	150	89	107	79	57	38	66	--	similar to An01g12850 [Aspergillus kawachii IFO 4308]	-	-	-	-	-	-	-
AN0821	71.952	75.945	97.094	47.166	50.672	70.688	26.003	33.662	32.879	1352	1463	1565	777	1064	1092	417	591	575	mdm12	TPA: mitochondrial inheritance component mdm12 (AFU_orthologue; AFUA_1G14790) [Aspergillus nidulans FGSC A4]	Cellular Processes	Transport and catabolism	ko04139//Mitophagy - yeast	K17765	GO:0031966//mitochondrial membrane;GO:0043234//protein complex	-	GO:0006839//mitochondrial transport;GO:0007005//mitochondrion organization
AN0822	55.098	62.16	51.094	16.948	22.136	25.822	6.52	9.58	9.379	2733	3161	2174	737	1227	1053	276	444	433	KIN4	serine/threonine-protein kinase KIN4 [Aspergillus udagawae]	-	-	-	-	GO:0044424//intracellular part	GO:0004672//protein kinase activity;GO:0032550//purine ribonucleoside binding	GO:0006464//cellular protein modification process;GO:0006796//phosphate-containing compound metabolic process
AN0823	45.348	60.629	82.669	88.045	86.372	100.221	101.141	97.643	100.732	1098	1505	1717	1869	2337	1995	2090	2209	2270	--	protein SPG20 [Aspergillus niger CBS 513.88]	Cellular Processes	Transport and catabolism	ko04144//Endocytosis	K19366	-	-	-
AN0824	34.906	51.186	58.375	23.319	22.131	30.654	8.169	10.537	12.097	741	1114	1063	434	525	535	148	209	239	ACADSB	probable short/branched chain specific acyl-CoA dehydrogenase [Aspergillus lentulus]	-	-	-	-	-	GO:0000166//nucleotide binding;GO:0052890//oxidoreductase activity, acting on the CH-CH group of donors, with a flavin as acceptor	GO:0044710//single-organism metabolic process
AN0825	33.689	32.442	26.497	112.833	142.294	103.285	87.882	83.077	51.249	707	698	477	2076	3337	1782	1574	1629	1001	--	TPA: b-zip transcription factor (Eurofung) [Aspergillus nidulans FGSC A4]	-	-	-	-	GO:0031981//nuclear lumen;GO:0032991//macromolecular complex	GO:0003700//transcription factor activity, sequence-specific DNA binding;GO:0043565//sequence-specific DNA binding	GO:0006357//regulation of transcription from RNA polymerase II promoter;GO:0031669//cellular response to nutrient levels;GO:0048522//positive regulation of cellular process
AN0826	5.945	6.544	8.469	52.488	60.359	71.734	303.483	174.325	268.937	119.85	135.26	146.47	927.75	1359.88	1189	5221.86	3283.86	5046.4	--	TPA: transposase Tan1-Aspergillus niger (ANG_orthologue; An07g09460) [Aspergillus nidulans FGSC A4]	-	-	-	-	-	GO:0003676//nucleic acid binding;GO:0046914//transition metal ion binding	-
AN0827	44.649	65.908	59.122	120.059	157.327	149.076	115.467	146.018	126.876	898	1359	1020	2117	3536	2465	1982	2744	2375	gwt1	TPA: GPI-anchored wall transfer protein 1 (EC 2.3.-.-) [Source:UniProtKB/Swiss-Prot;Acc:Q5BF53] [Aspergillus nidulans FGSC A4]	Metabolism;Metabolism	Global and overview maps;Glycan biosynthesis and metabolism	ko01100//Metabolic pathways;ko00563//Glycosylphosphatidylinositol (GPI)-anchor biosynthesis	K05283;K05283	GO:0031090//organelle membrane;GO:0031224//intrinsic component of membrane;GO:0043231//intracellular membrane-bounded organelle	GO:0008374//O-acyltransferase activity	GO:0006497//protein lipidation;GO:0042493//response to drug
AN0828	23.146	38.868	51.591	48.535	48.782	50.09	21.826	38.882	28.012	625	1076	1195	1149	1472	1112	503	981	704	FAAH	GatA [Aspergillus parasiticus SU-1]	Metabolism;Metabolism;Metabolism	Amino acid metabolism;Amino acid metabolism;Amino acid metabolism	ko00330//Arginine and proline metabolism;ko00380//Tryptophan metabolism;ko00360//Phenylalanine metabolism	K01426;K01426;K01426	-	GO:0016879//ligase activity, forming carbon-nitrogen bonds	-
AN0829	3.852	4.582	6.79	4.072	5.254	3.885	1.651	3.117	2.271	82	100	124	76	125	68	30	62	45	cgs2	3',5'-cyclic-nucleotide phosphodiesterase [Penicillium chrysogenum]	-	-	-	-	-	-	GO:0007165//signal transduction;GO:0046058//cAMP metabolic process
AN0830	18.261	22.619	15.274	10.051	11.154	8.885	16.71	9.059	7.786	315	400	226	152	215	126	246	146	125	AQP3	TPA: MIP aquaporin (Eurofung) [Aspergillus nidulans FGSC A4]	-	-	-	-	GO:0031224//intrinsic component of membrane;GO:0044424//intracellular part	GO:0015168//glycerol transmembrane transporter activity	GO:0000746//conjugation;GO:0008643//carbohydrate transport;GO:0015698//inorganic anion transport;GO:0015718//monocarboxylic acid transport;GO:0015850//organic hydroxy compound transport;GO:0042221//response to chemical
AN0831	67.102	72.261	89.015	145.515	126.552	108.619	272.268	225.565	249.201	1711	1889	1947	3253	3606	2277	5925	5374	5914	ssh4	endosomal SPRY domain protein [Aspergillus ochraceoroseus]	-	-	-	-	-	-	-
AN0832	37.646	46.746	50.754	63.051	64.871	59.258	110.545	91.671	105.542	901	1147	1042	1323	1735	1166	2258	2050	2351	AN0832	peptidase D [Aspergillus niger CBS 513.88]	-	-	-	-	-	GO:0008238//exopeptidase activity;GO:0046914//transition metal ion binding	GO:0019538//protein metabolic process
AN0833	476.528	376.831	767.317	2556.11	1973.83	1974.28	9679.73	5630.5	8319.94	7798	6322	10771	36672	36095	26561	135187	86090	126716	--	similar to An01g13060 [Aspergillus niger]	-	-	-	-	-	-	-
AN0834	154.467	270.191	170.063	83.18	109.413	123.553	28.89	54.851	58.045	5181	9291	4893	2446	4101	3407	827	1719	1812	sec63	translocation protein sec63 [Aspergillus lentulus]	Genetic Information Processing;Genetic Information Processing	Folding, sorting and degradation;Folding, sorting and degradation	ko04141//Protein processing in endoplasmic reticulum;ko03060//Protein export	K09540;K09540	GO:0012505//endomembrane system;GO:0043231//intracellular membrane-bounded organelle;GO:0043234//protein complex;GO:0044444//cytoplasmic part	GO:0022892//substrate-specific transporter activity	GO:0006613//cotranslational protein targeting to membrane;GO:0016482//cytoplasmic transport;GO:0065002//intracellular protein transmembrane transport
AN0835	2.082	1.574	3.276	1.9	2.841	1.899	1.342	2.005	1.566	40	31	54	32	61	30	22	36	28	FCR1	C6 transcription factor [Aspergillus niger CBS 513.88]	-	-	-	-	GO:0043231//intracellular membrane-bounded organelle	GO:0046914//transition metal ion binding	GO:0006355//regulation of transcription, DNA-templated
AN0836	97.858	112.859	131.688	60.252	71.742	89.538	11.224	28.161	29.681	2462	2911	2842	1329	2017	1852	241	662	695	alo-1	TPA: D-Arabinono-1,4-lactone oxidase (Eurofung) [Aspergillus nidulans FGSC A4]	-	-	-	-	GO:0031306//intrinsic component of mitochondrial outer membrane	GO:0000166//nucleotide binding;GO:0016616//oxidoreductase activity, acting on the CH-OH group of donors, NAD or NADP as acceptor;GO:0016899//oxidoreductase activity, acting on the CH-OH group of donors, oxygen as acceptor	GO:0006979//response to oxidative stress;GO:0044710//single-organism metabolic process;GO:0070484//dehydro-D-arabinono-1,4-lactone metabolic process
AN0837	18.577	19.712	24.641	18.379	19.101	22.752	15.036	19.933	24.292	1161	1263	1321	1007	1334	1169	802	1164	1413	Avil	gelsolin repeat protein [Aspergillus fumigatus Af293]	-	-	-	-	-	-	-
AN0839	0.623	0.304	0.272	0.977	0.348	0	1.277	0.417	0.502	8	4	3	11	5	0	14	5	6	--	kievitone hydratase [Fusarium solani]	-	-	-	-	-	GO:0003824//catalytic activity	GO:0006779//porphyrin-containing compound biosynthetic process;GO:0016109//tetraterpenoid biosynthetic process
AN0840	320.424	286.236	526.807	1132.89	1037.81	1070.45	1369.31	1657.72	1282.98	8423	7714	11879	26109	30486	23134	30720	40716	31389	LEU4	TPA: 2-isopropylmalate synthase (Eurofung) [Aspergillus nidulans FGSC A4]	Metabolism;Metabolism;Metabolism;Metabolism;Metabolism;Metabolism	Global and overview maps;Global and overview maps;Global and overview maps;Carbohydrate metabolism;Global and overview maps;Amino acid metabolism	ko01100//Metabolic pathways;ko01110//Biosynthesis of secondary metabolites;ko01230//Biosynthesis of amino acids;ko00620//Pyruvate metabolism;ko01210//2-Oxocarboxylic acid metabolism;ko00290//Valine, leucine and isoleucine biosynthesis	K01649;K01649;K01649;K01649;K01649;K01649	GO:0043231//intracellular membrane-bounded organelle	GO:0046912//transferase activity, transferring acyl groups, acyl groups converted into alkyl on transfer	GO:0006551//leucine metabolic process
AN0841	1.118	0.312	0.559	1.093	0.429	1.166	4.305	1.368	4.463	7	2	3	6	3	6	23	8	26	--	predicted protein [Aspergillus nidulans FGSC A4]	-	-	-	-	-	-	-
AN0842	46.476	58.311	72.699	34.877	39.417	50.473	12.94	25.138	29.261	3350	4309	4495	2204	3175	2991	796	1693	1963	SPAC56F8.02	AMP binding domain protein [Aspergillus kawachii IFO 4308]	-	-	-	-	GO:0043231//intracellular membrane-bounded organelle	GO:0005515//protein binding	-
AN0843	5533.27	4692.99	4025.56	4033.8	3619.23	3717.83	3658.06	3408.01	3054.19	69874	60757	43606	44659	51073	38598	39424	40211	35896	rps-5	40S ribosomal protein [Aspergillus ochraceoroseus]	Genetic Information Processing	Translation	ko03010//Ribosome	K02989	GO:0015935//small ribosomal subunit	GO:0003676//nucleic acid binding;GO:0005198//structural molecule activity	GO:0006405//RNA export from nucleus;GO:0010467//gene expression
AN0844	65.977	39.405	48.549	8.168	11.477	44.502	25.463	11.248	24.153	1852	1134	1169	201	360	1027	610	295	631	SDA1	TPA: SDA1 domain protein (AFU_orthologue; AFUA_1G15030) [Aspergillus nidulans FGSC A4]	-	-	-	-	GO:0043231//intracellular membrane-bounded organelle	-	GO:0000054//ribosomal subunit export from nucleus;GO:0007010//cytoskeleton organization;GO:1900087//positive regulation of G1/S transition of mitotic cell cycle
AN0845	3.903	4.351	5.526	2.438	2.412	2.939	5.88	2.785	3.695	42	48	51	23	29	26	54	28	37	--	UMTA [Aspergillus luchuensis]	-	-	-	-	-	-	-
AN0846	41.441	43.158	50.095	29.234	36.114	37.301	10.384	14.193	14.865	650	694	674	402	633	481	139	208	217	--	Ribonucleotide reductase inhibitor [Aspergillus parasiticus SU-1]	-	-	-	-	-	-	-
AN0847	63.875	131.926	91.423	34.385	46.557	59.215	9.013	23.7	19.07	2674	5662	3283	1262	2178	2038	322	927	743	hyou1	TPA: molecular chaperone (Eurofung) [Aspergillus nidulans FGSC A4]	Genetic Information Processing	Folding, sorting and degradation	ko04141//Protein processing in endoplasmic reticulum	K09486	GO:0044432//endoplasmic reticulum part	GO:0005515//protein binding;GO:0030554//adenyl nucleotide binding;GO:0032550//purine ribonucleoside binding	GO:0019222//regulation of metabolic process;GO:0035966//response to topologically incorrect protein;GO:0065002//intracellular protein transmembrane transport
AN0848	52.271	67.326	71.07	28.694	34.412	47.265	16.458	20.948	15.711	908	1199	1059	437	668	675	244	340	254	dml1	protein dml1 [Aspergillus bombycis]	-	-	-	-	GO:0044444//cytoplasmic part	-	GO:0044763//single-organism cellular process
AN0849	38.4	38.413	41.12	24.347	28.896	26.936	2.897	8.757	4.532	1056	1083	970	587	888	609	68	225	116	--	TPA: conserved hypothetical protein [Aspergillus nidulans FGSC A4]	-	-	-	-	-	-	-
AN0850	65.294	85.054	113.021	50.273	58.293	59.542	11.65	31.679	22.512	1714	2289	2545	1157	1710	1285	261	777	550	ANR2	Uncharacterized conserved protein DUF2347 [Aspergillus parasiticus SU-1]	-	-	-	-	-	-	-
AN0851	14.219	13.274	12.926	3.108	4.938	4.392	1.277	1.865	1.131	208.7	199.75	162.75	40	81	53	16	25.58	15.45	EBP	EBDP2 [Aspergillus nidulans]	Metabolism;Metabolism;Metabolism	Global and overview maps;Global and overview maps;Lipid metabolism	ko01100//Metabolic pathways;ko01110//Biosynthesis of secondary metabolites;ko00100//Steroid biosynthesis	K01824;K01824;K01824	GO:0031224//intrinsic component of membrane	GO:0016863//intramolecular oxidoreductase activity, transposing C=C bonds	GO:0006066//alcohol metabolic process
AN0852	2.051	1.732	1.602	0.306	0.84	0.978	0.785	1.208	1.087	15.3	13.25	10.25	2	7	6	5	8.42	7.55	At3g25290	Cytochrome b561/ferric reductase transmembrane [Metarhizium robertsii ARSEF 23]	-	-	-	-	-	-	-
AN0853	2.528	2.536	3.957	1.071	1.131	1.625	0.888	2.01	0.97	70	72	94	26	35	37	21	52	25	nscR	TPA: Putative Zn(II)2Cys6 transcription factor (Eurofung) [Aspergillus nidulans FGSC A4]	-	-	-	-	GO:0043231//intracellular membrane-bounded organelle	GO:0003676//nucleic acid binding;GO:0046914//transition metal ion binding	GO:0006355//regulation of transcription, DNA-templated
AN0854	14.714	14.217	14.484	13.826	13.833	11.037	8.434	8.383	7.453	1067	1057	901	879	1121	658	522	568	503	--	similar to An01g13270 [Aspergillus niger]	-	-	-	-	-	-	-
AN0855	17.23	16.019	23.664	21.465	22.935	17.847	7.918	16.337	11.686	640	610	754	699	952	545	251	567	404	RAD54B	TPA: DNA-dependent ATPase (Eurofung) [Aspergillus nidulans FGSC A4]	Genetic Information Processing	Replication and repair	ko03440//Homologous recombination	K10877	GO:0043231//intracellular membrane-bounded organelle;GO:0044444//cytoplasmic part	GO:0008094//DNA-dependent ATPase activity;GO:0032550//purine ribonucleoside binding;GO:0043566//structure-specific DNA binding	GO:0000725//recombinational repair;GO:0000819//sister chromatid segregation;GO:0032392//DNA geometric change
AN0856	161.901	182.63	308.939	123.441	133.028	168.724	136.524	116.092	134.854	3924	4538	6423	2623	3603	3362	2824	2629	3042	HNM1	TPA: choline transporter (Eurofung) [Aspergillus nidulans FGSC A4]	-	-	-	-	GO:0031224//intrinsic component of membrane	GO:0046943//carboxylic acid transmembrane transporter activity	GO:0006865//amino acid transport;GO:0044763//single-organism cellular process
AN0857	115.132	118.988	156.603	70.505	74.331	87.446	32.709	50.224	61.837	4215	4466	4918	2263	3041	2632	1022	1718	2107	--	ubiD family decarboxylase, partial [Aspergillus flavus AF70]	-	-	-	-	-	-	-
AN0858	17.715	27.291	93.071	44.079	41.273	87.982	98.131	67.29	206.286	661	1044	2979	1442	1721	2699	3125	2346	7164	hsp98	TPA: heat shock protein (Eurofung) [Aspergillus nidulans FGSC A4]	Organismal Systems	Aging	ko04213//Longevity regulating pathway - multiple species	K03695	GO:0012505//endomembrane system;GO:0043231//intracellular membrane-bounded organelle;GO:0072379//ER membrane insertion complex	GO:0005515//protein binding;GO:0016887//ATPase activity;GO:0032550//purine ribonucleoside binding	GO:0008105//asymmetric protein localization;GO:0010286//heat acclimation;GO:0032988//ribonucleoprotein complex disassembly;GO:0042026//protein refolding;GO:0070413//trehalose metabolism in response to stress
AN0859	25.701	22.231	59.357	21.966	21.573	30.84	13.068	14.309	24.786	371	329	735	278	348	366	161	193	333	--	Probable transposable element [Penicillium roqueforti FM164]	-	-	-	-	-	-	-
AN0860	171.826	187.987	1039.59	159.929	135.832	293.543	167.109	191.382	404.697	4571	5127	23723	3730	4038	6420	3794	4757	10020	--	similar to An01g13370 [Aspergillus kawachii IFO 4308]	-	-	-	-	-	-	-
AN0861	67.588	86.327	85.555	76.728	77.151	68.422	64.415	73.02	67.873	1270	1663	1379	1264	1620	1057	1033	1282	1187	ATG27	TPA: autophagy-related protein Atg27 (Eurofung) [Aspergillus nidulans FGSC A4]	Cellular Processes	Transport and catabolism	ko04138//Autophagy - yeast	K21141	-	-	-
AN0862	36.29	30.008	29.771	12.946	14.834	18.71	10.499	7.512	9.788	243	206	171	76	111	103	60	47	61	Pfdn4	prefoldin subunit 4 [Aspergillus lentulus]	-	-	-	-	GO:0043231//intracellular membrane-bounded organelle;GO:0043234//protein complex;GO:0044444//cytoplasmic part	GO:0008092//cytoskeletal protein binding	GO:0032786//positive regulation of DNA-templated transcription, elongation;GO:0043623//cellular protein complex assembly;GO:0044267//cellular protein metabolic process
AN0863	35.992	35.696	55.611	15.686	17.941	35.966	14.431	14.907	20.648	1429	1453	1894	546	796	1174	489	553	763	SPAC3C7.04	fungal specific transcription factor domain protein [Aspergillus clavatus NRRL 1]	-	-	-	-	-	GO:0046872//metal ion binding	GO:0006355//regulation of transcription, DNA-templated
AN0864	31.875	32.7	34.757	36.201	34.672	26.405	33.646	39.85	28.934	232	244	217	231	282	158	209	271	196	--	hypothetical protein AN0864.2 [Aspergillus nidulans FGSC A4]	-	-	-	-	-	-	-
AN0865	25.163	29.966	42.93	39.853	38.328	41.654	49.953	48.549	34.661	507	619	742	704	863	690	859	914	650	SPBC1778.07	carnosine N-methyltransferase [Aspergillus lentulus]	-	-	-	-	GO:0044444//cytoplasmic part	-	-
AN0866	40.575	38.4	36.815	29.936	32.198	32.35	15.194	26.339	21.38	1042	1011	811	674	924	683	333	632	511	HSPA12A	TPA: Hsp70 family protein (AFU_orthologue; AFUA_1G15200) [Aspergillus nidulans FGSC A4]	-	-	-	-	-	GO:0032550//purine ribonucleoside binding	-
AN0867	8.443	11.311	101.419	2.435	3.126	21.305	7.22	11.736	54.218	174	239	1793	44	72	361	127	226	1040	--	similar to An01g13480 [Aspergillus niger]	-	-	-	-	-	-	-
AN0868	29.137	39.885	50.026	31.052	36.934	40.228	12.554	20.477	15.271	533	748	785	498	755	605	196	350	260	ACOT8	TPA: acyl-CoA thioesterase II (AFU_orthologue; AFUA_1G15170) [Aspergillus nidulans FGSC A4]	-	-	-	-	GO:0042579//microbody	GO:0016289//CoA hydrolase activity	GO:0006732//coenzyme metabolic process;GO:0009062//fatty acid catabolic process
AN0869	8.651	12.099	15.424	8.271	9.221	8.124	7.528	7.148	4.716	136	195	208	114	162	105	101	105	69	--	predicted protein [Aspergillus nidulans FGSC A4]	-	-	-	-	-	-	-
AN0870	1471.86	1391.42	1203.06	969.565	999.996	1121.61	1059.61	791.68	1015.47	22586	21890	15836	13044	17148	14150	13877	11351	14503	MIR1	mitochondrial phosphate carrier protein [Aspergillus terreus NIH2624]	-	-	-	-	GO:0031224//intrinsic component of membrane	-	GO:0044763//single-organism cellular process;GO:0051234//establishment of localization
AN0871	56.88	65.849	78.437	79.066	95.576	117.395	77.578	87.502	104.793	1006	1194	1190	1226	1889	1707	1171	1446	1725	GPI8	GPI8 like protein [Aspergillus parasiticus SU-1]	-	-	-	-	GO:0031227//intrinsic component of endoplasmic reticulum membrane	GO:0004175//endopeptidase activity	GO:0006497//protein lipidation
AN0872	42.147	47.325	45.73	31.825	40.303	32.323	5.357	13.479	8.588	1429	1645	1330	946	1527	901	155	427	271	sna41	TPA: DNA replication initiation factor Cdc45 (AFU_orthologue; AFUA_1G15310) [Aspergillus nidulans FGSC A4]	Cellular Processes;Cellular Processes	Cell growth and death;Cell growth and death	ko04111//Cell cycle - yeast;ko04113//Meiosis - yeast	K06628;K06628	GO:0000785//chromatin;GO:0005657//replication fork;GO:0036387//pre-replicative complex;GO:0043231//intracellular membrane-bounded organelle;GO:0043234//protein complex;GO:0044444//cytoplasmic part	GO:0043565//sequence-specific DNA binding;GO:0043566//structure-specific DNA binding	GO:0000724//double-strand break repair via homologous recombination;GO:0006412//translation;GO:0031935//regulation of chromatin silencing;GO:0071163//DNA replication preinitiation complex assembly;GO:1902299//pre-replicative complex assembly involved in cell cycle DNA replication
AN0873	13.005	13.444	14.376	9.101	10.062	10.84	7.407	5.823	4.843	251	266	238	154	217	172	122	105	87	--	hypothetical protein AN0873.2 [Aspergillus nidulans FGSC A4]	-	-	-	-	-	GO:0003824//catalytic activity	-
AN0874	49.243	67.043	74.073	42.5	56.804	76.145	57.772	68.306	85.884	1574	2197	2031	1191	2029	2001	1576	2040	2555	pla1	TPA: poly(A) polymerase Pap (AFU_orthologue; AFUA_1G15340) [Aspergillus nidulans FGSC A4]	Genetic Information Processing	Translation	ko03015//mRNA surveillance pathway	K14376	GO:0005849//mRNA cleavage factor complex;GO:0044444//cytoplasmic part	GO:0003676//nucleic acid binding;GO:0070566//adenylyltransferase activity	GO:0031124//mRNA 3'-end processing
AN0875	0.37	0.542	0.864	0.352	0.553	0.376	0.579	0.33	0.73	6	9	12	5	10	5	8	5	11	metXA	homoserine acetyltransferase family protein [Aspergillus niger CBS 513.88]	-	-	-	-	GO:0044424//intracellular part	GO:0016413//O-acetyltransferase activity	GO:0000097//sulfur amino acid biosynthetic process
AN0876	44.659	60.542	49.254	27.314	34.298	34.568	26.204	28.354	26.69	649	902	614	348	557	413	325	385	361	aq_928	flavoprotein oxygenase [Aspergillus nomius NRRL 13137]	-	-	-	-	-	GO:0016646//oxidoreductase activity, acting on the CH-NH group of donors, NAD or NADP as acceptor;GO:0032553//ribonucleotide binding	GO:0044710//single-organism metabolic process
AN0878	0.329	0.071	0.896	0.167	0.164	0.401	0.429	0.157	0.59	9	2	21	4	5	9	10	4	15	abr2	laccase [Aspergillus niger ATCC 1015]	-	-	-	-	-	GO:0016682//oxidoreductase activity, acting on diphenols and related substances as donors, oxygen as acceptor;GO:0043169//cation binding	GO:0044710//single-organism metabolic process
AN0879	128.006	133.688	160.833	163.63	143.405	154.62	107.868	152.814	134.619	1274.84	1365	1374	1428.73	1596	1266	916.84	1422	1247.81	SPBC29A10.12	TPA: DUF1014 domain protein (AFU_orthologue; AFUA_1G15390) [Aspergillus nidulans FGSC A4]	-	-	-	-	GO:0044444//cytoplasmic part	-	-
AN0880	24.34	32.653	62.72	63.022	60.931	49.227	21.445	58.733	31.677	407.16	560	900	924.27	1139	677	306.16	918	493.19	PEX7	TPA: microbody (peroxisome) biogenesis protein peroxin 7 (Eurofung) [Aspergillus nidulans FGSC A4]	Cellular Processes	Transport and catabolism	ko04146//Peroxisome	K13341	GO:0042579//microbody	GO:0000268//peroxisome targeting sequence binding	GO:0006625//protein targeting to peroxisome;GO:0022615//protein to membrane docking;GO:0032787//monocarboxylic acid metabolic process
AN0881	9.89	11.426	17.592	10.002	11.953	13.332	7.108	12.222	11.065	194	229.77	296	172	262	215	119	224	202	--	CUE domain protein [Aspergillus nomius NRRL 13137]	-	-	-	-	-	GO:0016705//oxidoreductase activity, acting on paired donors, with incorporation or reduction of molecular oxygen;GO:0046914//transition metal ion binding	GO:0044710//single-organism metabolic process
AN0882	2.29	2.715	2.847	1.045	1.366	1.671	0.715	1.47	0	15	18.23	16	6	10	9	4	9	0	--	predicted protein [Aspergillus nidulans FGSC A4]	-	-	-	-	-	-	-
AN0883	58.883	70.25	59.585	26.317	32.332	29.721	13.236	15.691	11.62	735	899	638	288	451	305	141	183	135	--	ubiquitin-conjugating enzyme [Aspergillus oryzae RIB40]	-	-	-	-	-	-	-
AN0884	29.13	34.007	47.025	110.009	110.566	105.582	182.723	130.005	182.747	447	535	619	1480	1896	1332	2393	1864	2610	--	protein crossbronx homolog [Aspergillus udagawae]	-	-	-	-	-	-	-
AN0885	34.848	43.735	73.899	67.214	60.627	53.97	116.901	99.614	81.157	1343	1728	2443	2271	2611	1710	3845	3587	2911	CUP9	Homeobox KN domain protein [Aspergillus parasiticus SU-1]	-	-	-	-	GO:0043231//intracellular membrane-bounded organelle	GO:0043169//cation binding	GO:0010468//regulation of gene expression
AN0886	18.546	30.843	47.456	9.202	12.198	15.114	31.075	16.772	23.712	200	341	439	87	147	134	286	169	238	lamB	TPA: Lactam utilization protein lamB [Source:UniProtKB/Swiss-Prot;Acc:P38096] [Aspergillus nidulans FGSC A4]	-	-	-	-	-	-	GO:0044238//primary metabolic process
AN0887	5.121	8.332	22.05	4.698	4.583	7.581	38.887	18.168	24.046	235	392	868	189	235	286	1523	779	1027	lamA	Allophanatehydrolase: urea carboxylase [Aspergillus parasiticus SU-1]	Metabolism;Metabolism;Metabolism	Global and overview maps;Amino acid metabolism;Xenobiotics biodegradation and metabolism	ko01100//Metabolic pathways;ko00220//Arginine biosynthesis;ko00791//Atrazine degradation	K01941;K01941;K01941	-	-	-
AN0888	37.222	36.39	46.282	30.368	30.67	37.582	9.514	22.32	19.193	871	873	929	623	802	723	190	488	418	kdm8	lysine-specific demethylase 8 [Aspergillus udagawae]	-	-	-	-	-	-	-
AN0889	43.364	36.946	48.489	22.106	24.55	35.577	27.946	20.317	27.67	980	856	940	438	620	661	539	429	582	MTG2	TPA: GTP-binding protein Obg (AFU_orthologue; AFUA_1G15500) [Aspergillus nidulans FGSC A4]	-	-	-	-	GO:0019866//organelle inner membrane;GO:0044425//membrane part	GO:0017111//nucleoside-triphosphatase activity;GO:0032550//purine ribonucleoside binding;GO:0043021//ribonucleoprotein complex binding	GO:0006412//translation
AN0890	18.068	15.166	27.338	4.67	4.1	9.264	1.107	1.44	1.631	631	543	819	143	160	266	33	47	53	mfsB	MFS multidrug transporter [Aspergillus kawachii IFO 4308]	-	-	-	-	GO:0031224//intrinsic component of membrane	-	GO:0044763//single-organism cellular process
AN0891	23.193	30.084	34.342	14.759	20.409	24.301	2.765	10.125	7.694	1140	1516	1448	636	1121	982	116	465	352	uaY	UAY_EMENI Positive regulator of purine utilization [Aspergillus nidulans FGSC A4]	-	-	-	-	GO:0043231//intracellular membrane-bounded organelle	GO:0003677//DNA binding;GO:0046914//transition metal ion binding	GO:0006357//regulation of transcription from RNA polymerase II promoter;GO:0030810//positive regulation of nucleotide biosynthetic process
AN0892	47.06	35.782	40.571	28.567	24.754	35.825	17.941	17.788	21.311	2050	1598	1516	1091	1205	1283	667	724	864	slr0093	TPA: DnaJ domain protein (AFU_orthologue; AFUA_1G15460) [Aspergillus nidulans FGSC A4]	-	-	-	-	-	GO:0005515//protein binding	-
AN0893	473.597	397.918	530.627	675.423	613.644	566.487	698.318	828.427	662.341	10410	8967	10005	13016	15073	10237	13100	17014	13550	adB	TPA: Adenylosuccinate synthetase (EC 6.3.4.4) [Source:UniProtKB/TrEMBL;Acc:Q8X1T5] [Aspergillus nidulans FGSC A4]	Metabolism;Metabolism;Metabolism	Global and overview maps;Nucleotide metabolism;Amino acid metabolism	ko01100//Metabolic pathways;ko00230//Purine metabolism;ko00250//Alanine, aspartate and glutamate metabolism	K01939;K01939;K01939	GO:0043231//intracellular membrane-bounded organelle;GO:0044444//cytoplasmic part	GO:0016879//ligase activity, forming carbon-nitrogen bonds;GO:0032550//purine ribonucleoside binding;GO:0043565//sequence-specific DNA binding;GO:0046872//metal ion binding	GO:0006167//AMP biosynthetic process;GO:0009113//purine nucleobase biosynthetic process;GO:0043043//peptide biosynthetic process;GO:0043648//dicarboxylic acid metabolic process;GO:0044272//sulfur compound biosynthetic process;GO:0046686//response to cadmium ion;GO:0061687//detoxification of inorganic compound
AN0894	133.553	90.808	80.805	31.758	31.975	70.014	27.454	28.128	49.594	3420	2384	1775	713	915	1474	600	673	1182	mss116	ATP-dependent RNA helicase mss116 [Aspergillus oryzae RIB40]	-	-	-	-	-	GO:0017111//nucleoside-triphosphatase activity;GO:0032550//purine ribonucleoside binding	-
AN0895	69.754	88.993	191.298	335.15	452.98	518.749	167.481	246.124	286.715	1078	1410	2536	4541	7823	6591	2209	3554	4124	RED1	oxidoreductase, zinc-binding dehydrogenase family [Aspergillus rambellii]	-	-	-	-	GO:0043231//intracellular membrane-bounded organelle;GO:0044444//cytoplasmic part	GO:0003824//catalytic activity;GO:0046914//transition metal ion binding	GO:0044710//single-organism metabolic process
AN0896	538.338	601.133	471.241	281.37	338.311	363.895	146.477	198.904	206.969	5159	5906	3873.82	2364	3623	2867	1198	1781	1846	B18P24.060	succinate dehydrogenase cytochrome b small subunit, mitochondrial precursor [Aspergillus rambellii]	Metabolism;Metabolism;Metabolism;Metabolism;Metabolism;Metabolism	Global and overview maps;Global and overview maps;Global and overview maps;Global and overview maps;Energy metabolism;Carbohydrate metabolism	ko01100//Metabolic pathways;ko01110//Biosynthesis of secondary metabolites;ko01130//Biosynthesis of antibiotics;ko01200//Carbon metabolism;ko00190//Oxidative phosphorylation;ko00020//Citrate cycle (TCA cycle)	K00237;K00237;K00237;K00237;K00237;K00237	GO:0031224//intrinsic component of membrane;GO:0031967//organelle envelope;GO:0043231//intracellular membrane-bounded organelle	-	-
AN0897	71.32	74.617	104.889	163.328	169.101	171.989	87.693	160.865	136.197	1033	1108	1303.18	2074	2737	2048	1084	2177	1836	SPAC3G6.03c	acetylserotonin methytransferase-like protein (ASMTL) [Aspergillus nomius NRRL 13137]	-	-	-	-	-	GO:0005515//protein binding	-
AN0898	13.906	15.316	33.663	27.776	20.065	28.244	70.086	36.245	64.41	209	236	434	366	337	349	899	509	901	--	similar to An01g13960 [Aspergillus luchuensis]	-	-	-	-	-	GO:0016829//lyase activity	-
AN0899	0.446	0.368	1.159	2.034	1.688	1.46	0.924	3.854	1.363	13	11	29	52	55	35	23	105	37	--	hypothetical protein AN0899.2 [Aspergillus nidulans FGSC A4]	-	-	-	-	-	-	-
AN0900	0	0	0	0	0	0	0.187	0	0	0	0	0	0	0	0	1	0	0	--	predicted protein [Aspergillus nidulans FGSC A4]	-	-	-	-	-	-	-
AN0901	3.947	3.485	3.536	1.564	1.115	1.668	1.168	0.623	0.625	95	86	73	33	30	33	24	14	14	abr2	TPA: Laccase Precursor (EC 1.10.3.2) [Source:UniProtKB/TrEMBL;Acc:Q96VT5] [Aspergillus nidulans FGSC A4]	-	-	-	-	-	GO:0016682//oxidoreductase activity, acting on diphenols and related substances as donors, oxygen as acceptor;GO:0046872//metal ion binding	GO:0044710//single-organism metabolic process
AN0902	22.375	24.057	42.921	13.593	14.69	15.312	1.387	5.955	4.028	567	625	933	302	416	319	30	141	95	--	C6 finger domain protein [Aspergillus bombycis]	-	-	-	-	GO:0043231//intracellular membrane-bounded organelle	GO:0046914//transition metal ion binding	GO:0006355//regulation of transcription, DNA-templated
AN0903	5.178	5.051	18.706	20.642	14.589	15.34	26.01	67.762	38.558	101	101	313	353	318	246	433	1235	700	--	von Willebrand factor type A [Aspergillus oryzae]	-	-	-	-	-	-	-
AN0904	43.643	41.684	39.316	14.845	17.749	22.566	8.138	8.237	9.614	1395	1366	1078	416	634	593	222	246	286	--	hypothetical protein AN0904.2 [Aspergillus nidulans FGSC A4]	-	-	-	-	-	-	-
AN0905	29.568	29.609	29.305	8.909	9.838	13.252	3.961	4.706	4.69	901	925	766	238	335	332	103	134	133	--	anaphase-promoting complex component Cut20/Apc4 [Aspergillus rambellii]	Cellular Processes;Cellular Processes;Genetic Information Processing	Cell growth and death;Cell growth and death;Folding, sorting and degradation	ko04111//Cell cycle - yeast;ko04113//Meiosis - yeast;ko04120//Ubiquitin mediated proteolysis	K03351;K03351;K03351	GO:0000152//nuclear ubiquitin ligase complex;GO:0005816//spindle pole body;GO:0044444//cytoplasmic part	-	GO:0030071//regulation of mitotic metaphase/anaphase transition
AN0906	184.299	189.2	148.022	74.7	83.638	105.404	47.811	61.217	54.392	8690	9146	5987	3088	4407	4086	1924	2697	2387	kap95	importin subunit beta-1 [Aspergillus lentulus]	Genetic Information Processing	Translation	ko03013//Nucleocytoplasmic transport	K14293	GO:0000178//exosome (RNase complex);GO:0012505//endomembrane system;GO:0046930//pore complex	GO:0005088//Ras guanyl-nucleotide exchange factor activity;GO:0017016//Ras GTPase binding;GO:0022892//substrate-specific transporter activity	GO:0006605//protein targeting;GO:0006999//nuclear pore organization;GO:0016482//cytoplasmic transport;GO:0043087//regulation of GTPase activity;GO:0046165//alcohol biosynthetic process;GO:1903320//regulation of protein modification by small protein conjugation or removal
AN0907	2602.64	2366.42	2057.6	2107.22	2160.77	1865.31	2112.47	1960.95	1833.08	21374	19924	14495	15172	19830	12594	14806	15047	14011	crp-27	RS22_KLUMA 40S RIBOSOMAL PROTEIN S22 (S15A) (YS24) [Aspergillus nidulans FGSC A4]	Genetic Information Processing	Translation	ko03010//Ribosome	K02957	GO:0030529//intracellular ribonucleoprotein complex	GO:0005198//structural molecule activity	GO:0010467//gene expression
AN0908	15.217	17.975	28.481	8.838	11.868	13.585	5.234	5.155	4.5	218	264	350	111	190	160	64	69	60	TFC7	TPA: phosphoglycerate mutase family protein (AFU_orthologue; AFUA_1G15740) [Aspergillus nidulans FGSC A4]	-	-	-	-	-	-	-
AN0909	22.083	41.798	42.6	16.364	27.021	24.988	4.753	10.33	11.42	588	1141	973	382	804	547	108	257	283	--	TPA: conserved fungal protein (AFU_orthologue; AFUA_1G15750) [Aspergillus nidulans FGSC A4]	-	-	-	-	-	-	-
AN0910	141.172	162.173	137.206	70.163	86.679	104.958	50.658	60.225	59.161	3151	3711	2627	1373	2162	1926	965	1256	1229	PSD1	phosphatidylserine decarboxylase proenzyme 1, mitochondrial precursor [Aspergillus terreus NIH2624]	Metabolism;Metabolism;Metabolism	Global and overview maps;Global and overview maps;Lipid metabolism	ko01100//Metabolic pathways;ko01110//Biosynthesis of secondary metabolites;ko00564//Glycerophospholipid metabolism	K01613;K01613;K01613	GO:0031304//intrinsic component of mitochondrial inner membrane	GO:0016831//carboxy-lyase activity	GO:0006644//phospholipid metabolic process;GO:0010635//regulation of mitochondrial fusion;GO:0046165//alcohol biosynthetic process;GO:0070613//regulation of protein processing
AN0911	34.614	37.786	53.631	29.289	33.48	35.414	13.347	20.651	19.835	705	789	937	523	762	593	232	393	376	APC10	anaphase promoting complex subunit 10 (APC10) [Aspergillus nomius NRRL 13137]	Cellular Processes;Cellular Processes;Genetic Information Processing	Cell growth and death;Cell growth and death;Folding, sorting and degradation	ko04111//Cell cycle - yeast;ko04113//Meiosis - yeast;ko04120//Ubiquitin mediated proteolysis	K03357;K03357;K03357	GO:0000152//nuclear ubiquitin ligase complex;GO:0044444//cytoplasmic part	GO:0061630//ubiquitin protein ligase activity	GO:0006333//chromatin assembly or disassembly;GO:0032436//positive regulation of proteasomal ubiquitin-dependent protein catabolic process
AN0912	466.276	550.638	442.258	1506.46	1779.08	1461.78	776.498	1504.53	1089.6	7404	8964	6024	20972	31569	19083	10523	22322	16103	leu2A	LE3A_ASPNG 3-isopropylmalate dehydrogenase A (Beta-IPM dehydrogenase A) (IMDH A) (3-IPM-DH A) [Aspergillus nidulans FGSC A4]	Metabolism;Metabolism;Metabolism;Metabolism;Metabolism;Metabolism	Global and overview maps;Global and overview maps;Global and overview maps;Global and overview maps;Amino acid metabolism;Carbohydrate metabolism	ko01100//Metabolic pathways;ko01110//Biosynthesis of secondary metabolites;ko01230//Biosynthesis of amino acids;ko01210//2-Oxocarboxylic acid metabolism;ko00290//Valine, leucine and isoleucine biosynthesis;ko00660//C5-Branched dibasic acid metabolism	K00052;K00052;K00052;K00052;K00052;K00052	GO:0044424//intracellular part	GO:0000166//nucleotide binding;GO:0016616//oxidoreductase activity, acting on the CH-OH group of donors, NAD or NADP as acceptor;GO:0046872//metal ion binding	GO:0006551//leucine metabolic process;GO:0008652//cellular amino acid biosynthetic process
AN0913	64.565	86.932	77.755	40.767	51.019	57.708	21.075	42.263	48.684	1120	1546	1157	620	989	823	312	685	786	pis1	TPA: CDP-diacylglycerol-inositol 3-phosphatidyltransferase PIS (AFU_orthologue; AFUA_1G15790) [Aspergillus nidulans FGSC A4]	Metabolism;Metabolism;Metabolism;Environmental Information Processing	Global and overview maps;Lipid metabolism;Carbohydrate metabolism;Signal transduction	ko01100//Metabolic pathways;ko00564//Glycerophospholipid metabolism;ko00562//Inositol phosphate metabolism;ko04070//Phosphatidylinositol signaling system	K00999;K00999;K00999;K00999	GO:0016020//membrane	GO:0017169//CDP-alcohol phosphatidyltransferase activity	GO:0008654//phospholipid biosynthetic process
AN0914	25.448	31.654	31.696	14.04	15.169	22.585	16.657	9.315	11.801	614	783	656	297	409	448	343	210	265	ptc4	protein phosphatase 2c [Aspergillus clavatus NRRL 1]	Cellular Processes	Transport and catabolism	ko04139//Mitophagy - yeast	K19708	GO:0005774//vacuolar membrane;GO:0031970//organelle envelope lumen;GO:0044429//mitochondrial part	GO:0004722//protein serine/threonine phosphatase activity;GO:0043169//cation binding	GO:0006464//cellular protein modification process;GO:0006914//autophagy;GO:0009893//positive regulation of metabolic process;GO:0010638//positive regulation of organelle organization;GO:0032889//regulation of vacuole fusion, non-autophagic
AN0915	0	0	0	0	0	0	0	0	0	0	0	0	0	0	0	0	0	0	--	predicted protein [Aspergillus nidulans FGSC A4]	-	-	-	-	-	-	-
AN0916	0.111	0.054	0	0.126	0	0	0	0.059	0	2	1	0	2	0	0	0	1	0	--	protein phosphatase 2C domain protein [Aspergillus oryzae]	-	-	-	-	-	-	-
AN0917	51.076	70.416	55.204	30.516	40.891	55.133	69.734	55.019	58.996	1386	1959	1285	726	1240	1230	1615	1395	1490	rsd1	RNA-binding protein [Aspergillus rambellii]	-	-	-	-	GO:0043231//intracellular membrane-bounded organelle	GO:0003676//nucleic acid binding;GO:0036094//small molecule binding;GO:0070990//snRNP binding	GO:0006396//RNA processing
AN0918	76.407	76.86	191.415	52.053	38.885	103.116	210.602	123.664	326.591	1470	1516	3159	878	836	1631	3458	2223	5848	SCS7	fatty acid hydroxylase [Aspergillus fumigatus Af293]	-	-	-	-	GO:0031224//intrinsic component of membrane;GO:0043231//intracellular membrane-bounded organelle	GO:0016491//oxidoreductase activity;GO:0046906//tetrapyrrole binding;GO:0046914//transition metal ion binding	GO:0006631//fatty acid metabolic process;GO:0006673//inositolphosphoceramide metabolic process
AN0919	101.633	120.443	197.565	19.33	20.31	55.821	12.887	16.158	41.52	2033	2470	3390	339	454	918	220	302	773	Umps	orotidine 5'-phosphate decarboxylase [Aspergillus udagawae]	-	-	-	-	-	GO:0016831//carboxy-lyase activity	GO:0019856//pyrimidine nucleobase biosynthetic process
AN0920	17.534	14.649	21.104	12.13	12.749	16.342	6.706	8.21	10.859	432	370	446	262	351	331	141	189	249	--	hypothetical protein AN0920.2 [Aspergillus nidulans FGSC A4]	-	-	-	-	-	-	-
AN0921	1.01	0.591	1.413	1.268	1.175	1.229	0.829	0.973	1.628	10	6	12	11	13	10	7	9	15	--	predicted protein [Aspergillus nidulans FGSC A4]	-	-	-	-	-	-	-
AN0922	218.906	300.103	237.32	107.829	135.967	143.637	57.576	70.731	60.785	4740	6662	4408	2047	3290	2557	1064	1431	1225	ARCN1	coatomer subunit delta [Aspergillus kawachii IFO 4308]	-	-	-	-	GO:0030119//AP-type membrane coat adaptor complex;GO:0030120//vesicle coat	-	GO:0007030//Golgi organization;GO:0015031//protein transport;GO:0016482//cytoplasmic transport;GO:0048193//Golgi vesicle transport;GO:0051640//organelle localization
AN0923	59.227	61.402	65.225	37.855	47.469	58.967	50.55	47.873	46.7	2386	2536	2254	1337	2137	1953	1738	1802	1751	--	TPA: conserved glutamic acid-rich protein (AFU_orthologue; AFUA_1G15870) [Aspergillus nidulans FGSC A4]	-	-	-	-	-	-	-
AN0924	79.193	92.702	91.934	114.876	113.473	105.471	96.246	116.704	99.699	2149	2579	2140	2733	3441	2353	2229	2959	2518	At4g09640	TPA: DUF803 domain membrane protein (AFU_orthologue; AFUA_1G15880) [Aspergillus nidulans FGSC A4]	-	-	-	-	GO:0031224//intrinsic component of membrane	GO:0046873//metal ion transmembrane transporter activity	GO:0070838//divalent metal ion transport
AN0925	16.115	22.999	30.288	28.544	31.246	34.931	27.295	34.495	28.942	624	913	1006	969	1352	1112	902	1248	1043	inpp5f	TPA: SacI domain protein (AFU_orthologue; AFUA_1G15890) [Aspergillus nidulans FGSC A4]	-	-	-	-	-	GO:0016788//hydrolase activity, acting on ester bonds	-
AN0926	99.151	98.169	77.628	38.441	38.876	54.591	6.041	14.288	13.091	3654	3709	2454	1242	1601	1654	190	492	449	kap104	KapC [Aspergillus nidulans]	-	-	-	-	GO:0005933//cellular bud;GO:0012505//endomembrane system;GO:0043231//intracellular membrane-bounded organelle;GO:0044444//cytoplasmic part	GO:0005048//signal sequence binding	GO:0006606//protein import into nucleus;GO:1903047//mitotic cell cycle process
AN0927	57.386	56.597	64.357	42.222	42.834	36.55	29.975	32.73	36.001	1079	1091	1038	696	900	565	481	575	630	uch2	ubiquitin carboxyl-terminal hydrolase 2 [Aspergillus oryzae RIB40]	-	-	-	-	GO:0031981//nuclear lumen;GO:0043234//protein complex	GO:0008238//exopeptidase activity;GO:0036459//thiol-dependent ubiquitinyl hydrolase activity	GO:0019941//modification-dependent protein catabolic process;GO:0070646//protein modification by small protein removal
AN0928	134.194	127.376	94.983	40.427	39.565	22.461	14.541	29.61	13.618	4055	3946	2462	1071	1336	558	375	836	383	--	C6 transcription factor RosA-like protein [Aspergillus oryzae RIB40]	-	-	-	-	GO:0043231//intracellular membrane-bounded organelle	GO:0046914//transition metal ion binding	GO:0006355//regulation of transcription, DNA-templated
AN0929	38.529	44.547	44.863	23.172	26.025	39.278	39.796	26.676	49.798	1705	2021	1703	899	1287	1429	1503	1103	2051	CKI1	choline kinase [Aspergillus niger]	Metabolism;Metabolism	Global and overview maps;Lipid metabolism	ko01100//Metabolic pathways;ko00564//Glycerophospholipid metabolism	K00866;K00866	-	GO:0016772//transferase activity, transferring phosphorus-containing groups	GO:0006650//glycerophospholipid metabolic process
AN0930	47.635	50.035	64.573	165.469	143.064	112.29	281.795	224.109	268.299	1210	1303	1407	3685	4061	2345	6109	5319	6343	SPAC5D6.04	TPA: auxin efflux transporter family protein (Eurofung) [Aspergillus nidulans FGSC A4]	-	-	-	-	GO:0031224//intrinsic component of membrane;GO:0043231//intracellular membrane-bounded organelle	-	GO:0044763//single-organism cellular process
AN0931	66.838	70.802	93.812	61.576	59.837	65.313	33.337	45.505	45.962	2314	2513	2786	1869	2315	1859	985	1472	1481	wis1	TPA: MAP kinase kinase (Eurofung) [Aspergillus nidulans FGSC A4]	Environmental Information Processing;Cellular Processes	Signal transduction;Transport and catabolism	ko04011//MAPK signaling pathway - yeast;ko04139//Mitophagy - yeast	K11227;K11227	GO:0005933//cellular bud;GO:0031414//N-terminal protein acetyltransferase complex;GO:0043231//intracellular membrane-bounded organelle	GO:0004712//protein serine/threonine/tyrosine kinase activity;GO:0004713//protein tyrosine kinase activity;GO:0019900//kinase binding;GO:0032550//purine ribonucleoside binding;GO:0034212//peptide N-acetyltransferase activity	GO:0000187//activation of MAPK activity;GO:0000189//MAPK import into nucleus;GO:0006417//regulation of translation;GO:0006474//N-terminal protein amino acid acetylation;GO:0006970//response to osmotic stress;GO:0006995//cellular response to nitrogen starvation;GO:0007050//cell cycle arrest;GO:0009408//response to heat;GO:0010389//regulation of G2/M transition of mitotic cell cycle;GO:0030036//act…
AN0932	197.786	200.289	240.955	641.052	721.083	679.32	394.028	587.516	472.981	5264	5465	5501	14958	21446	14864	8950	14610	11716	gtr-1	TPA: hypothetical glutathione reductase (Eurofung) [Aspergillus nidulans FGSC A4]	Metabolism	Metabolism of other amino acids	ko00480//Glutathione metabolism	K00383	GO:0043231//intracellular membrane-bounded organelle;GO:0044444//cytoplasmic part	GO:0000166//nucleotide binding;GO:0015038//glutathione disulfide oxidoreductase activity;GO:0016651//oxidoreductase activity, acting on NAD(P)H;GO:0016723//oxidoreductase activity, oxidizing metal ions, NAD or NADP as acceptor;GO:0016765//transferase activity, transferring alkyl or aryl (other than methyl) groups;GO:0046914//transition metal ion binding	GO:0006464//cellular protein modification process;GO:0006749//glutathione metabolic process;GO:0019725//cellular homeostasis;GO:0034614//cellular response to reactive oxygen species;GO:0044710//single-organism metabolic process;GO:0061687//detoxification of inorganic compound;GO:0071310//cellular response to organic substance
AN0933	248.36	222.631	412.097	86.23	63.22	98.938	56.538	109.194	136.791	5667	5208	8066	1725	1612	1856	1101	2328	2905	crf1	TPA: extracellular cell wall glucanase Crf1/allergen Asp F9 (AFU_orthologue; AFUA_1G16190) [Aspergillus nidulans FGSC A4]	-	-	-	-	GO:0030312//external encapsulating structure	GO:0016798//hydrolase activity, acting on glycosyl bonds;GO:0019865//immunoglobulin binding	GO:0044238//primary metabolic process;GO:0045229//external encapsulating structure organization
AN0934	4.986	5.713	5.756	2.705	3.855	4.18	1.134	1.813	1.716	103	121	102	49	89	71	20	35	33	--	similar to An01g11000 [Aspergillus kawachii IFO 4308]	-	-	-	-	-	-	-
AN0935	0.841	0.547	0.49	0.48	0.502	0.512	0.821	0.15	1.958	6	4	3	3	4	3	5	1	13	--	TPA: conserved hypothetical protein [Aspergillus nidulans FGSC A4]	-	-	-	-	-	-	-
AN0936	83.792	89.278	102.543	93.455	102.495	104.548	48.679	69.787	53.327	1668	1822	1751	1631	2280	1711	827	1298	988	SPAC24C9.09	TPA: threonyl-tRNA synthetase (AFU_orthologue; AFUA_1G16210) [Aspergillus nidulans FGSC A4]	Genetic Information Processing	Translation	ko00970//Aminoacyl-tRNA biosynthesis	K01868	GO:0043231//intracellular membrane-bounded organelle	GO:0004812//aminoacyl-tRNA ligase activity;GO:0032550//purine ribonucleoside binding	GO:0000959//mitochondrial RNA metabolic process;GO:0006418//tRNA aminoacylation for protein translation
AN0937	48.372	56.04	75.533	47.479	54.796	64.924	22.063	42.646	34.529	1305	1550	1748	1123	1652	1440	508	1075	867	nit-4	C6 transcription factor [Aspergillus oryzae RIB40]	-	-	-	-	GO:0043231//intracellular membrane-bounded organelle	GO:0046914//transition metal ion binding	GO:0006355//regulation of transcription, DNA-templated
AN0938	22.718	22.645	26.589	20.326	19.396	20.738	6.11	12.569	10.865	501	512	503	393	478	376	115	259	223	qa-y	MFS quinate transporter [Aspergillus rambellii]	-	-	-	-	GO:0031224//intrinsic component of membrane	GO:0022857//transmembrane transporter activity	GO:0044763//single-organism cellular process;GO:0051234//establishment of localization
AN0939	11.026	9.526	16.282	13.775	13.532	16.542	5.168	9.497	9.083	210	186	266	230	288	259	84	169	161	--	PDChydrolase [Aspergillus parasiticus SU-1]	-	-	-	-	-	GO:0003824//catalytic activity	-
AN0940	0	0.263	0	0	0	0	0	0	0	0	1	0	0	0	0	0	0	0	--	similar to An01g10940 [Aspergillus kawachii IFO 4308]	-	-	-	-	-	-	-
AN0941	21.832	31.973	29.978	11.161	13.435	11.158	4.873	12.01	5.749	714	1072	841	320	491	300	136	367	175	agdC	alpha-glucosidase [Aspergillus nidulans]	Metabolism;Metabolism;Metabolism	Global and overview maps;Carbohydrate metabolism;Carbohydrate metabolism	ko01100//Metabolic pathways;ko00500//Starch and sucrose metabolism;ko00052//Galactose metabolism	K01187;K01187;K01187	-	GO:0005488//binding;GO:0090599//alpha-glucosidase activity	GO:0016052//carbohydrate catabolic process
AN0942	9.804	14.895	22.728	16.839	13.715	13.433	4.556	7.478	5.691	174	271	346	262	272	196	69	124	94	ladA	L-arabitol dehydrogenase [Aspergillus niger CBS 513.88]	Metabolism;Metabolism;Metabolism	Global and overview maps;Carbohydrate metabolism;Carbohydrate metabolism	ko01100//Metabolic pathways;ko00051//Fructose and mannose metabolism;ko00040//Pentose and glucuronate interconversions	K00008;K00008;K00008	-	GO:0016616//oxidoreductase activity, acting on the CH-OH group of donors, NAD or NADP as acceptor;GO:0046914//transition metal ion binding	GO:0006059//hexitol metabolic process
AN0943	868.814	865.725	738.334	546.974	613.397	628.144	415.904	445.879	458.328	10202	10422	7437	5631	8049	6064	4168	4892	5009	ATP20	phosphate [Aspergillus calidoustus]	Metabolism;Metabolism	Global and overview maps;Energy metabolism	ko01100//Metabolic pathways;ko00190//Oxidative phosphorylation	K02140;K02140	GO:0045263//proton-transporting ATP synthase complex, coupling factor F(o)	GO:0003824//catalytic activity;GO:0015078//hydrogen ion transmembrane transporter activity	GO:0006461//protein complex assembly;GO:0006754//ATP biosynthetic process;GO:0007007//inner mitochondrial membrane organization
AN0944	37.593	28.606	34.992	9.097	10.316	28.706	5.904	5.044	13.204	1037	809	828	220	318	651	139	130	339	rok1	TPA: ATP-dependent RNA helicase rok1 (EC 3.6.1.-) [Source:UniProtKB/Swiss-Prot;Acc:Q5BET6] [Aspergillus nidulans FGSC A4]	-	-	-	-	GO:0043231//intracellular membrane-bounded organelle;GO:0043232//intracellular non-membrane-bounded organelle	GO:0003676//nucleic acid binding;GO:0017111//nucleoside-triphosphatase activity;GO:0032550//purine ribonucleoside binding	GO:0016072//rRNA metabolic process;GO:0022613//ribonucleoprotein complex biogenesis
AN0946	121.899	83.866	96.3	23.206	26.562	88.416	28.43	20.242	42.327	3577	2523	2424	597	871	2133	712	555	1156	SPAC1142.04	ribosome assembly protein [Aspergillus rambellii]	-	-	-	-	GO:0030686//90S preribosome;GO:0030689//Noc complex	-	GO:0022613//ribonucleoprotein complex biogenesis
AN0947	133.77	212.174	112.63	131.09	202.428	99.127	73.061	101.39	45.943	3557	5784	2569	3056	6015	2167	1658	2519	1137	MOCS1	molybdopterin cofactor biosynthetic protein [Aspergillus nidulans]	Metabolism;Metabolism;Genetic Information Processing	Global and overview maps;Metabolism of cofactors and vitamins;Folding, sorting and degradation	ko01100//Metabolic pathways;ko00790//Folate biosynthesis;ko04122//Sulfur relay system	K03639;K03639;K03639	GO:0043234//protein complex	GO:0008940//nitrate reductase activity;GO:0043169//cation binding;GO:0051536//iron-sulfur cluster binding	GO:0009108//coenzyme biosynthetic process
AN0948	16.858	21.748	38.784	61.08	55.706	37.548	108.099	142.048	89.398	527	697	1040	1674	1946	965	2884	4149	2601	ABCF3	ABC transporter [Aspergillus flavus AF70]	-	-	-	-	-	GO:0017111//nucleoside-triphosphatase activity;GO:0032550//purine ribonucleoside binding	-
AN0949	2.015	2.98	6.594	7.119	6.574	6.405	22.091	20.665	22.492	31	47	87	96	113	81	290	297	322	vlmA	alkylglycerol monooxygenase [Aspergillus udagawae]	-	-	-	-	GO:0031224//intrinsic component of membrane	GO:0003824//catalytic activity;GO:0046914//transition metal ion binding	GO:0006631//fatty acid metabolic process
AN0950	0.966	1.06	18.432	1.514	1.728	6.9	4.101	4.004	17.507	8	9	131	11	16	47	29	31	135	--	hypothetical protein AN0950.2 [Aspergillus nidulans FGSC A4]	-	-	-	-	-	-	-
AN0952	84.058	139.455	178.255	204.074	175.349	170.017	211.064	246.995	206.234	1658	2820	3016	3529	3865	2757	3553	4552	3786	SPBC4.06	histidine acid phosphatase [Aspergillus oryzae RIB40]	Metabolism;Cellular Processes;Metabolism;Metabolism	Global and overview maps;Cell growth and death;Metabolism of cofactors and vitamins;Metabolism of cofactors and vitamins	ko01100//Metabolic pathways;ko04111//Cell cycle - yeast;ko00730//Thiamine metabolism;ko00740//Riboflavin metabolism	K01078;K01078;K01078;K01078	GO:0043231//intracellular membrane-bounded organelle	GO:0016791//phosphatase activity	GO:0006796//phosphate-containing compound metabolic process
AN0953	62.436	81.992	79.463	38.167	52.711	58.467	17.059	29.58	22.464	1308	1761	1428	701	1234	1007	305	579	438	gtr2	GTP-binding protein [Aspergillus ochraceoroseus]	-	-	-	-	GO:0000785//chromatin;GO:0010008//endosome membrane;GO:0043234//protein complex	GO:0032550//purine ribonucleoside binding	GO:0006357//regulation of transcription from RNA polymerase II promoter;GO:0006914//autophagy;GO:0032006//regulation of TOR signaling
AN0954	25.918	31.169	23.367	5.894	6.166	10.285	9.91	4.692	8.161	331.07	408.17	256.04	66.01	88.01	108.01	108.03	56	97.02	cyb5d2	heme/steroid binding domain protein [Aspergillus niger CBS 513.88]	-	-	-	-	-	-	-
AN0956	46.946	29.534	30.678	6.583	8.903	30.123	14.736	5.485	11.523	1090	703	611	134	231	575	292	119	249	dus1	dihydrouridine synthase family protein [Aspergillus ochraceoroseus]	-	-	-	-	GO:0043231//intracellular membrane-bounded organelle	GO:0000166//nucleotide binding;GO:0016627//oxidoreductase activity, acting on the CH-CH group of donors	GO:0006400//tRNA modification;GO:0044710//single-organism metabolic process
AN0958	1.986	0.727	2.895	4.39	2.666	3.926	4.8	12.224	6.269	16	6	20	31	24	26	33	92	47	--	ORF [Aspergillus nidulans]	-	-	-	-	-	-	-
AN0959	0.723	0	1.264	1.856	1.132	0.22	1.695	3.87	2.331	4	0	6	9	7	1	8	20	12	--	TPA: ORF Fragment [Source:UniProtKB/TrEMBL;Acc:P79043] [Aspergillus nidulans FGSC A4]	-	-	-	-	-	-	-
AN0960	30.079	26.188	38.442	32.844	27.843	26.302	27.085	46.086	30.503	765.88	683.61	839.63	733.19	792.23	550.59	588.57	1096.42	722.86	MTW1	TPA: G4P04 Fragment [Source:UniProtKB/TrEMBL;Acc:P79042] [Aspergillus nidulans FGSC A4]	-	-	-	-	GO:0000444//MIS12/MIND type complex;GO:0000778//condensed nuclear chromosome kinetochore;GO:0005816//spindle pole body	-	GO:0000280//nuclear division;GO:0000819//sister chromatid segregation;GO:0006325//chromatin organization;GO:0034502//protein localization to chromosome
AN0963	35.586	45.798	45.126	11.856	19.061	20.428	13.799	17.262	17.88	695	917	756	203	416	328	230	315	325	--	TPA: ORF Fragment [Source:UniProtKB/TrEMBL;Acc:P79037] [Aspergillus nidulans FGSC A4]	-	-	-	-	-	-	-
AN0964	2.713	2.307	1.865	6.983	8.529	6.769	24.291	11.243	11.735	39	34	23	88	137	80	298	151	157	--	hypothetical protein AN0964.2 [Aspergillus nidulans FGSC A4]	-	-	-	-	-	-	-
AN0965	19.785	23.46	32.561	21.46	28.64	28.312	13.182	15.985	21.049	102	124	144	97	165	120	58	77	101	swc5	G5P19 [Aspergillus nidulans]	-	-	-	-	-	-	-
AN0966	20.329	24.82	36.447	20.709	23.774	30.184	11.499	19.206	19.507	290	363	446	259	379	354	140	256	259	swc5	TPA: SWR1-complex protein 5 [Source:UniProtKB/Swiss-Prot;Acc:Q5BER4] [Aspergillus nidulans FGSC A4]	-	-	-	-	GO:0044424//intracellular part	-	GO:0016568//chromatin modification
AN0969	11.806	15.089	54.458	87.875	63.023	61.277	84.071	140.511	84.09	116	152	459	757	692	495	705	1290	769	CD630_12110	GNAT family N-acetyltransferase [Aspergillus oryzae RIB40]	-	-	-	-	-	GO:0003824//catalytic activity	-
AN0970	2.713	2.309	2.759	16.922	14.826	12.218	31.047	12.913	9.49	47	41	41	257	287	174	459	209	153	SPBC36.03c	TPA: ORF Fragment [Source:UniProtKB/TrEMBL;Acc:P79030] [Aspergillus nidulans FGSC A4]	-	-	-	-	GO:0031224//intrinsic component of membrane	-	GO:0044763//single-organism cellular process
AN0971	0	0	0	0	0.197	0	0	0	0	0	0	0	0	1	0	0	0	0	--	TPA: ORF Fragment [Source:UniProtKB/TrEMBL;Acc:P79028] [Aspergillus nidulans FGSC A4]	-	-	-	-	-	-	-
AN0972	0	0	0	0	0	0	0	0	0	0	0	0	0	0	0	0	0	0	--	TPA: ORF Fragment [Source:UniProtKB/TrEMBL;Acc:Q7LVX2] [Aspergillus nidulans FGSC A4]	-	-	-	-	-	-	-
AN0973	1.25	1.253	1.255	0.673	0.342	0.507	0.448	0.595	0.261	36	37	31	17	11	12	11	16	7	brlA	BRLA_EMENI Regulatory protein brlA (Bristle A protein) [Aspergillus nidulans FGSC A4]	-	-	-	-	-	GO:0043169//cation binding	-
AN0974	1.49	0.895	0.535	0.262	0.205	0	0.134	0.123	0	13	8	4	2	2	0	1	1	0	--	mu orf gene product [Aspergillus nidulans]	-	-	-	-	-	-	-
AN0975	0.236	0	0	0	0	0	0	0	0.561	3.98	0	0	0	0	0	0	0	8.79	--	TPA: transposase Tan1-Aspergillus niger (ANG_orthologue; An07g09460) [Aspergillus nidulans FGSC A4]	-	-	-	-	-	GO:0003676//nucleic acid binding;GO:0046914//transition metal ion binding	GO:0006355//regulation of transcription, DNA-templated
AN0976	39.571	42.288	53.885	36.748	38.016	42.238	16.086	26.725	22.469	1862	2040	2175	1516	1999	1634	646	1175	984	spt20	Spt20 family [Aspergillus oryzae]	-	-	-	-	-	-	-
AN0977	91.798	97.962	95.495	39.154	41.329	53.267	17.003	18.982	24.923	1765	1931	1575	660	888	842	279	341	446	--	peroxin-22-like protein Pex22-like-Penicillium chrysogenum [Aspergillus kawachii IFO 4308]	-	-	-	-	-	-	-
AN0978	111.302	93.902	115.855	138.626	116.474	124.985	71.159	128.871	71.414	2969	2568	2651	3242	3472	2741	1620	3212	1773	Eif2b3	translation initiation factor eIF-2B subunit gamma [Aspergillus udagawae]	Genetic Information Processing	Translation	ko03013//Nucleocytoplasmic transport	K03241	GO:0043234//protein complex;GO:0044444//cytoplasmic part	GO:0008135//translation factor activity, RNA binding	GO:0006417//regulation of translation;GO:0043087//regulation of GTPase activity
AN0979	133.705	164.011	152.078	83.124	86.816	86.944	20.229	56.786	44.486	6126	7704	5977	3339	4445	3275	791	2431	1897	--	protein BNI4 [Aspergillus udagawae]	-	-	-	-	GO:0005935//cellular bud neck;GO:0032156//septin cytoskeleton	-	GO:0044699//single-organism process
AN0980	9.581	9.28	16.043	6.65	6.249	6.734	2.357	3.313	2.865	424	421	609	258	309	245	89	137	118	lacB	RecName: Full=Probable beta-galactosidase B; AltName: Full=Lactase B; Flags: Precursor	Metabolism;Metabolism;Metabolism;Metabolism	Global and overview maps;Carbohydrate metabolism;Lipid metabolism;Glycan biosynthesis and metabolism	ko01100//Metabolic pathways;ko00052//Galactose metabolism;ko00600//Sphingolipid metabolism;ko00511//Other glycan degradation	K01190;K01190;K01190;K01190	-	GO:0015925//galactosidase activity	GO:0005976//polysaccharide metabolic process
AN0981	220.744	147.744	210.136	86.899	67.71	141.494	186.633	111.79	223.409	6357	4362	5191	2194	2179	3350	4587	3008	5988	sre1	GNS1/SUR4 family protein [Aspergillus parasiticus SU-1]	-	-	-	-	GO:0031224//intrinsic component of membrane	GO:0003824//catalytic activity	GO:0006631//fatty acid metabolic process
AN0982	29.414	39.543	64.785	59.797	57.84	56.043	67.341	66.156	75.395	542	747	1024	966	1191	849	1059	1139	1293	--	Vta1 like [Aspergillus parasiticus SU-1]	-	-	-	-	-	-	-
AN0983	7.761	8.539	17.543	9.986	9.528	10.303	8.096	11.092	14.694	164	185	318	185	225	179	146	219	289	--	hypothetical protein AN0983.2 [Aspergillus nidulans FGSC A4]	-	-	-	-	-	-	-
AN0984	75.76	56.433	74.63	42.836	41.97	65.876	32.291	28.432	29.058	2213	1690	1870	1097	1370	1582	805	776	790	PUS7	pseudouridine synthase TruD/Pus7 [Aspergillus bombycis]	-	-	-	-	-	GO:0003676//nucleic acid binding;GO:0016866//intramolecular transferase activity	GO:0031118//rRNA pseudouridine synthesis
AN0985	17.092	19.26	20.573	12.739	11.043	12.684	11.062	9.708	8.022	277	320	286	181	200	169	153	147	121	--	Pc21g23360 [Penicillium rubens Wisconsin 54-1255]	-	-	-	-	-	-	-
AN0986	54.345	64.45	60.273	23.945	28.066	34.812	12.092	21.875	18.228	2159	2625	2054	834	1246	1137	410	812	674	--	TPA: PHD finger domain protein (AFU_orthologue; AFUA_1G16745) [Aspergillus nidulans FGSC A4]	-	-	-	-	-	GO:0043169//cation binding	-
AN0987	50.591	30.263	100.587	252.484	177.354	143.884	884.29	612.339	595.03	618	379	1054	2704	2421	1445	9219	6989	6765	--	acetyltransferase, GNAT family family [Aspergillus fumigatus Af293]	-	-	-	-	-	GO:0003824//catalytic activity	-
AN0988	89.121	88.012	94.87	107.68	94.387	94.711	89.255	107.203	93.399	3373	3415	3080	3573	3992	2947	2883	3791	3290	lkh1	TPA: dual specificity protein kinase (Eurofung) [Aspergillus nidulans FGSC A4]	-	-	-	-	GO:0043231//intracellular membrane-bounded organelle	GO:0004672//protein kinase activity;GO:0032550//purine ribonucleoside binding	GO:0006359//regulation of transcription from RNA polymerase III promoter;GO:0006979//response to oxidative stress;GO:0007163//establishment or maintenance of cell polarity;GO:0031657//regulation of cyclin-dependent protein serine/threonine kinase activity involved in G1/S transition of mitotic cell cycle;GO:0033120//positive regulation of RNA splicing;GO:0043940//regulation of sexual sporulation …
AN0989	79.799	85.688	96.668	60.034	63.586	79.297	40.125	49.164	49.282	2300	2532	2390	1517	2048	1879	987	1324	1322	--	Transcription initiation factor TFIID component TAF4 family protein [Aspergillus parasiticus SU-1]	-	-	-	-	GO:0044451//nucleoplasm part	-	GO:0032774//RNA biosynthetic process
AN0990	60.037	63.153	102.175	59.613	64.495	90.207	38.617	59.485	66.991	2155	2324	3146	1876	2587	2662	1183	1995	2238	ysh1	TPA: Endoribonuclease ysh1 (EC 3.1.27.-)(mRNA 3'-end-processing protein ysh1) [Source:UniProtKB/Swiss-Prot;Acc:Q5BEP0] [Aspergillus nidulans FGSC A4]	Genetic Information Processing	Translation	ko03015//mRNA surveillance pathway	K14403	GO:0005849//mRNA cleavage factor complex;GO:0044444//cytoplasmic part	GO:0004519//endonuclease activity	GO:0006353//DNA-templated transcription, termination;GO:0008380//RNA splicing;GO:0031124//mRNA 3'-end processing;GO:0043144//snoRNA processing;GO:0090501//RNA phosphodiester bond hydrolysis
AN0991	3.128	5.274	5.562	6.47	7.875	8.834	4.286	4.312	6.436	59	102	90	107	166	137	69	76	113	FGRAMPH1_01T09365	TPA: aminotransferase, class III (AFU_orthologue; AFUA_1G16810) [Aspergillus nidulans FGSC A4]	-	-	-	-	-	GO:0016769//transferase activity, transferring nitrogenous groups;GO:0043168//anion binding	-
AN0992	2.402	1.663	4.335	35.879	51.583	40.712	24.693	45.441	42.788	31	22	48	406	744	432	272	548	514	bik4	TPA: NmrA-like family protein (AFU_orthologue; AFUA_8G01860) [Aspergillus nidulans FGSC A4]	-	-	-	-	-	-	-
AN0993	27.295	15.928	25.474	160.747	140.797	127.809	11.554	35.587	25.343	692	414	554	3573	3989	2664	250	843	598	cnsO	MFS transporter [Aspergillus bombycis]	-	-	-	-	GO:0031224//intrinsic component of membrane	-	GO:0044763//single-organism cellular process
AN0995	36.476	37.773	40.709	14.389	15.582	22.434	3.8	6.66	5.196	1946	2066	1863	673	929	984	173	332	258	stu1	RecName: Full=Protein stu1	-	-	-	-	GO:0005819//spindle;GO:0043231//intracellular membrane-bounded organelle	-	GO:0000280//nuclear division;GO:1902589//single-organism organelle organization
AN0996	8.127	12.109	19.366	18.948	17.663	15.535	12.139	15.868	10.844	91	139	186	186	221	143	116	166	113	--	TPA: PBSP domain protein (AFU_orthologue; AFUA_1G12720) [Aspergillus nidulans FGSC A4]	-	-	-	-	-	-	-
AN0997	192.351	184.258	154.41	60.748	76.901	131.817	70.243	46.592	78.787	3738	3671	2574	1035	1670	2106	1165	846	1425	MRPL3	TPA: 60S ribosomal protein L3 (AFU_orthologue; AFUA_1G12730) [Aspergillus nidulans FGSC A4]	-	-	-	-	GO:0000315//organellar large ribosomal subunit;GO:0043231//intracellular membrane-bounded organelle	GO:0003676//nucleic acid binding;GO:0005198//structural molecule activity;GO:0016891//endoribonuclease activity, producing 5'-phosphomonoesters	GO:0010467//gene expression;GO:0090501//RNA phosphodiester bond hydrolysis
AN0998	26.337	37.246	22.049	18.399	26.25	20.662	26.51	20.243	21.242	369	535	265	226	411	238	317	265	277	SPAC16C9.01c	pfkB family carbohydrate kinase (Mak32) [Aspergillus ochraceoroseus]	-	-	-	-	-	-	-
AN0999	68.105	124.354	97.226	46.239	54.082	61.143	29.784	37.43	43.086	1554	2909	1903	925	1379	1147	580	798	915	cap1	TPA: adenylyl cyclase-associated protein (cap) (AFU_orthologue; AFUA_1G12760) [Aspergillus nidulans FGSC A4]	-	-	-	-	GO:0044430//cytoskeletal part	GO:0008092//cytoskeletal protein binding;GO:0019899//enzyme binding	GO:0007264//small GTPase mediated signal transduction;GO:0030036//actin cytoskeleton organization;GO:0030817//regulation of cAMP biosynthetic process;GO:0032989//cellular component morphogenesis;GO:0033554//cellular response to stress;GO:0043940//regulation of sexual sporulation resulting in formation of a cellular spore;GO:0046999//regulation of conjugation
AN1000	33.113	28.153	32.264	7.779	11.233	29.336	5.559	5.078	16.992	335	292	280	69	127	244	48	48	160	--	hypothetical protein AN1000.2 [Aspergillus nidulans FGSC A4]	-	-	-	-	-	-	-
AN10000	0	0	0	0	0.039	0	0.091	0.089	0	0	0	0	0	1.25	0	2.2	2.37	0	-	-	-	-	-	-	-	-	-
AN10001	7.418	7.613	6.793	4.409	5.066	6.185	5.789	4.496	4.931	542.13	570.45	425.89	282.54	413.73	371.64	361.09	307.01	335.42	-	-	-	-	-	-	-	-	-
AN10002	59.974	57.753	63.355	25.53	31.043	44.367	8.63	14.912	15.142	3762	3714	3409	1404	2176	2288	462	874	884	NUP192	TPA: nuclear pore complex protein AN-Nup192 (Eurofung) [Aspergillus nidulans FGSC A4]	Genetic Information Processing	Translation	ko03013//Nucleocytoplasmic transport	K14310	GO:0000151//ubiquitin ligase complex;GO:0005816//spindle pole body;GO:0012505//endomembrane system;GO:0043231//intracellular membrane-bounded organelle;GO:0044444//cytoplasmic part;GO:0046930//pore complex	GO:0005198//structural molecule activity;GO:0044389//ubiquitin-like protein ligase binding	GO:0006997//nucleus organization;GO:0019941//modification-dependent protein catabolic process
AN10003	56.863	46.988	111.932	354.668	241.413	140.058	258.417	930.478	330.364	1721	1458	2906	9411	8165	3485	6675	26313	9306	gtpbp1	GTP binding protein (GTPBP1) [Aspergillus fumigatus Af293]	-	-	-	-	-	GO:0017111//nucleoside-triphosphatase activity;GO:0032550//purine ribonucleoside binding	-
AN10004	0	0	0	0	0	0	0	0	0	0	0	0	0	0	0	0	0	0	--	short chain dehydrogenase [Trichoderma gamsii]	-	-	-	-	-	-	-
AN10005	0	0	0	0	0	0	0	0	0	0	0	0	0	0	0	0	0	0	xecE	classical c SDR [Aspergillus parasiticus SU-1]	-	-	-	-	-	GO:0003824//catalytic activity	GO:0044710//single-organism metabolic process
AN10006	43.766	51.877	74.53	39.81	48.386	55.931	30.38	33.204	33.215	395	480	577	315	488	415	234	280	279	--	C3HC4 type (RING finger) zinc finger containing protein [Aspergillus oryzae RIB40]	-	-	-	-	-	-	-
AN10007	259.376	280.514	303.834	226.489	261.278	233.711	191.898	242.711	234.903	1655	1835	1663	1267	1863	1226	1045	1447	1395	lsm3	U6 snRNA-associated Sm-like protein LSm3 [Aspergillus niger CBS 513.88]	Genetic Information Processing;Genetic Information Processing	Transcription;Folding, sorting and degradation	ko03040//Spliceosome;ko03018//RNA degradation	K12622;K12622	GO:0043232//intracellular non-membrane-bounded organelle;GO:0044423//virion part;GO:0097525//spliceosomal snRNP complex	-	-
AN10008	51.174	64.713	86.999	44.342	48.988	66.18	6.176	22.326	22.263	1835	2379	2676	1394	1963	1951	189	748	743	Cul4b	cullin-4B [Aspergillus niger]	Genetic Information Processing	Translation	ko03013//Nucleocytoplasmic transport	K14310	GO:0000152//nuclear ubiquitin ligase complex;GO:0044444//cytoplasmic part	GO:0003824//catalytic activity;GO:0044389//ubiquitin-like protein ligase binding	GO:0006275//regulation of DNA replication;GO:0006289//nucleotide-excision repair;GO:0006342//chromatin silencing;GO:0006357//regulation of transcription from RNA polymerase II promoter;GO:0008104//protein localization;GO:0010948//negative regulation of cell cycle process;GO:0016567//protein ubiquitination;GO:0019941//modification-dependent protein catabolic process;GO:0031060//regulation of histo…
AN10009	0	0	0	0	0	0	0	0	0	0	0	0	0	0	0	0	0	0	--	TPA: hypothetical protein ANIA_10009 [Aspergillus nidulans FGSC A4]	-	-	-	-	-	-	-
AN1001	18.474	24.771	44.44	73.242	62.846	52.376	121.77	140.824	146.052	662	910	1366	2301	2516.58	1543	3724	4715	4871	--	protein FAM214A [Aspergillus udagawae]	-	-	-	-	-	-	-
AN10010	70.28	79.098	94.946	80.564	78.149	79.765	105.138	113.837	109.814	2197	2535	2546	2208	2730	2050	2805	3325	3195	dcp2	decapping enzyme Dcp2 [Aspergillus oryzae RIB40]	Genetic Information Processing	Folding, sorting and degradation	ko03018//RNA degradation	K12613	-	GO:0003824//catalytic activity;GO:0046914//transition metal ion binding	-
AN10011	3.643	4.301	2.738	2.187	1.801	0.991	4.156	1.693	2.317	76	92	49	40	42	17	74	33	45	UGA2	TPA: succinate semialdehyde dehydrogenase (Eurofung) [Aspergillus nidulans FGSC A4]	Metabolism;Metabolism;Metabolism;Metabolism;Metabolism;Metabolism	Global and overview maps;Amino acid metabolism;Amino acid metabolism;Amino acid metabolism;Carbohydrate metabolism;Metabolism of cofactors and vitamins	ko01100//Metabolic pathways;ko00350//Tyrosine metabolism;ko00250//Alanine, aspartate and glutamate metabolism;ko00310//Lysine degradation;ko00650//Butanoate metabolism;ko00760//Nicotinate and nicotinamide metabolism	K00135;K00135;K00135;K00135;K00135;K00135	GO:0031224//intrinsic component of membrane	GO:0016903//oxidoreductase activity, acting on the aldehyde or oxo group of donors	GO:0044710//single-organism metabolic process;GO:0044763//single-organism cellular process
AN10012	34.606	41.165	59.301	74.26	68.029	65.364	116.767	86.722	107.013	615	750	904	1157	1351	955	1771	1440	1770	caf17	Folate-binding, YgfZ [Aspergillus oryzae]	-	-	-	-	GO:0034518//RNA cap binding complex;GO:0036464//cytoplasmic ribonucleoprotein granule;GO:0043231//intracellular membrane-bounded organelle	GO:0000339//RNA cap binding;GO:0016462//pyrophosphatase activity;GO:0032550//purine ribonucleoside binding;GO:0044822//poly(A) RNA binding;GO:0046914//transition metal ion binding	GO:0000956//nuclear-transcribed mRNA catabolic process;GO:0022618//ribonucleoprotein complex assembly;GO:0045944//positive regulation of transcription from RNA polymerase II promoter;GO:0090305//nucleic acid phosphodiester bond hydrolysis
AN10013	15.162	15.611	18.301	13.015	13.568	15.043	27.86	19.342	20.981	396	418	410	298	396	323	621	472	510	cpaT	MFS multidrug transporter [Aspergillus bombycis]	-	-	-	-	GO:0031224//intrinsic component of membrane	GO:0016903//oxidoreductase activity, acting on the aldehyde or oxo group of donors	GO:0044710//single-organism metabolic process;GO:0044763//single-organism cellular process
AN10014	4.414	2.778	5.892	9.094	5.479	7.793	43.375	22.628	40.768	62	40	71	112	86	90	520	297	533	--	TPA: hypothetical protein ANIA_10014 [Aspergillus nidulans FGSC A4]	-	-	-	-	-	-	-
AN10016	11.262	10.43	20.555	10.899	10.282	14.621	2.444	6.574	5.296	297	282	465	252	303	317	55	162	130	--	similar to An18g03020 [Aspergillus kawachii IFO 4308]	-	-	-	-	-	-	GO:0009894//regulation of catabolic process
AN10017	44.746	62.132	100.187	48.455	48.298	64.228	13.492	35.056	34.399	1877	2672	3605	1782	2264	2215	483	1374	1343	bun107	TPA: WD repeat protein (AFU_orthologue; AFUA_5G11870) [Aspergillus nidulans FGSC A4]	-	-	-	-	GO:0031224//intrinsic component of membrane;GO:0044448//cell cortex part;GO:0060187//cell pole	GO:0004672//protein kinase activity;GO:0032182//ubiquitin-like protein binding;GO:0032550//purine ribonucleoside binding	GO:0006464//cellular protein modification process;GO:0008104//protein localization;GO:0010952//positive regulation of peptidase activity
AN10018	72.632	81.45	68.266	76.531	101.522	91.347	70.334	91.083	70.371	1089	1252	878	1006	1701	1126	900	1276	982	Slc25a26	mitochondrial carrier protein [Aspergillus ochraceoroseus]	-	-	-	-	GO:0031224//intrinsic component of membrane;GO:0043231//intracellular membrane-bounded organelle	GO:0004672//protein kinase activity;GO:0032550//purine ribonucleoside binding	GO:0003333//amino acid transmembrane transport;GO:0006464//cellular protein modification process;GO:0015858//nucleoside transport
AN10019	80.253	92.172	100.304	151.134	142.722	124.111	162.454	181.564	136.774	3161	3722	3389	5219	6282	4019	5461	6682	5014	oca2	protein kinase [Aspergillus niger CBS 513.88]	-	-	-	-	GO:0031224//intrinsic component of membrane;GO:0043231//intracellular membrane-bounded organelle;GO:0044444//cytoplasmic part;GO:0060187//cell pole	GO:0004672//protein kinase activity;GO:0032550//purine ribonucleoside binding	GO:0006464//cellular protein modification process;GO:0010556//regulation of macromolecule biosynthetic process;GO:0019740//nitrogen utilization;GO:0030100//regulation of endocytosis;GO:0032409//regulation of transporter activity;GO:0034763//negative regulation of transmembrane transport
AN1002	37.061	49.838	51.634	39.973	45.326	45.202	80.09	55.601	50.594	1471	2028	1758	1391	2010.42	1475	2713	2062	1869	--	exocyst complex component Sec5 [Aspergillus rambellii]	-	-	-	-	GO:0005933//cellular bud;GO:0043234//protein complex	-	GO:0006892//post-Golgi vesicle-mediated transport;GO:0007029//endoplasmic reticulum organization;GO:0043623//cellular protein complex assembly
AN10020	166.568	220.204	276.38	209.301	226.448	261.656	78.645	169.811	135.622	6090	8254	8668	6709	9252	7865	2454	5801	4615	rpn-1	26S proteasome regulatory subunit rpn-1 [Aspergillus rambellii]	Genetic Information Processing	Folding, sorting and degradation	ko03050//Proteasome	K03028	-	-	GO:0009894//regulation of catabolic process
AN10021	0.574	0.759	0.573	0.608	0.403	0.698	1.2	0.307	0.616	14	19	12	13	11	14	25	7	14	mdpA	6-hydroxytryprostatin B O-methyltransferase [Valsa mali]	-	-	-	-	-	GO:0016836//hydro-lyase activity	GO:0006796//phosphate-containing compound metabolic process;GO:0018958//phenol-containing compound metabolic process
AN10022	0.214	0	0	0	0	0	0	0	0	3	0	0	0	0	0	0	0	0	mdpH	RecName: Full=Anthrone oxygenase; AltName: Full=Monodictyphenone synthesis protein H	-	-	-	-	-	-	GO:0042181//ketone biosynthetic process
AN10023	0	0.06	0.287	12.832	10.067	6.73	12.533	10.593	9.643	0	1	4	183	183	90	174	161	146	mdpL	RecName: Full=Questin oxidase; AltName: Full=Monodictyphenone synthesis protein L	-	-	-	-	-	-	GO:0018130//heterocycle biosynthetic process;GO:0019748//secondary metabolic process;GO:0042181//ketone biosynthetic process
AN10024	4.932	6.724	7.121	4.027	3.761	4.772	5.45	3.719	4.817	88	123	109	63	75	70	83	62	80	--	extracellular salicylate hydroxylase/monooxygenase [Aspergillus oryzae RIB40]	-	-	-	-	GO:0030529//intracellular ribonucleoprotein complex;GO:0031224//intrinsic component of membrane	GO:0005198//structural molecule activity	GO:0010467//gene expression;GO:0044763//single-organism cellular process
AN10025	2.463	1.922	9.572	1.03	2.131	2.497	1.732	1.933	2.647	30	24	100	11	29	25	18	22	30	--	TPA: conserved hypothetical protein [Aspergillus nidulans FGSC A4]	-	-	-	-	-	-	GO:0006259//DNA metabolic process
AN10026	0	0.149	0	0.175	0.274	0.466	0.269	0.328	0.493	0	2	0	2	4	5	3	4	6	vrtI	Oxoglutarate/iron-dependent dioxygenase [Penicillium roqueforti FM164]	-	-	-	-	-	GO:0016705//oxidoreductase activity, acting on paired donors, with incorporation or reduction of molecular oxygen;GO:0032550//purine ribonucleoside binding;GO:0043169//cation binding	GO:0044710//single-organism metabolic process
AN10028	0.916	0.893	0.628	0.184	0.386	0.066	0.379	0.346	0.232	17	17	10	3	8	1	6	6	4	orf2	cytochrome P450 [Aspergillus bombycis]	-	-	-	-	GO:0031224//intrinsic component of membrane	GO:0016491//oxidoreductase activity;GO:0016757//transferase activity, transferring glycosyl groups;GO:0046872//metal ion binding;GO:0046906//tetrapyrrole binding	GO:0044710//single-organism metabolic process
AN10029	94.804	103.046	110.909	70.125	73.471	88.371	37.907	54.852	43.092	3411	3801	3423	2212	2954	2614	1164	1844	1443	--	Topoisomerase II-associated protein PAT1 [Aspergillus parasiticus SU-1]	-	-	-	-	-	-	-
AN1003	555.093	556.939	451.835	412.351	446.842	441.819	563.524	446.457	441.48	9050	9309	6319	5894	8141	5922	7841	6801	6699	idh2	isocitrate dehydrogenase subunit 2 [Aspergillus nomius NRRL 13137]	Metabolism;Metabolism;Metabolism;Metabolism;Metabolism;Metabolism;Metabolism	Global and overview maps;Global and overview maps;Global and overview maps;Global and overview maps;Global and overview maps;Global and overview maps;Carbohydrate metabolism	ko01100//Metabolic pathways;ko01110//Biosynthesis of secondary metabolites;ko01130//Biosynthesis of antibiotics;ko01230//Biosynthesis of amino acids;ko01200//Carbon metabolism;ko01210//2-Oxocarboxylic acid metabolism;ko00020//Citrate cycle (TCA cycle)	K00030;K00030;K00030;K00030;K00030;K00030;K00030	GO:0030062//mitochondrial tricarboxylic acid cycle enzyme complex	GO:0000166//nucleotide binding;GO:0004448//isocitrate dehydrogenase activity;GO:0046872//metal ion binding	GO:0006101//citrate metabolic process;GO:0006536//glutamate metabolic process
AN10030	233.695	412.177	664.202	986.297	970.981	781.58	400.638	1067.17	695.737	5219	9437	12724	19311	24232	14350	7636	22268	14461	alp2	TPA: hypothetical serine protease (Eurofung) [Aspergillus nidulans FGSC A4]	Cellular Processes	Transport and catabolism	ko04138//Autophagy - yeast	K01336	GO:0043231//intracellular membrane-bounded organelle	GO:0004175//endopeptidase activity;GO:0005515//protein binding	GO:0000746//conjugation;GO:0006996//organelle organization;GO:0009267//cellular response to starvation;GO:0009892//negative regulation of metabolic process;GO:0016070//RNA metabolic process;GO:0016485//protein processing;GO:0030435//sporulation resulting in formation of a cellular spore;GO:0044248//cellular catabolic process
AN10031	145.691	143.687	128.006	170.032	147.837	128.928	396.963	269.167	240.149	3061	3095	2307	3132	3471	2227	7118	5284	4696	--	TPA: hypothetical protein ANIA_10031 [Aspergillus nidulans FGSC A4]	-	-	-	-	-	-	-
AN10032	591.054	590.281	514.137	435.554	440.072	418.628	385.874	360.912	365.603	5614	5748	4189	3627	4671	3269	3128	3203	3232	des	ATP synthase subunit delta [Aspergillus rambellii]	Metabolism;Metabolism	Global and overview maps;Energy metabolism	ko01100//Metabolic pathways;ko00190//Oxidative phosphorylation	K02134;K02134	GO:0000275//mitochondrial proton-transporting ATP synthase complex, catalytic core F(1)	GO:0015078//hydrogen ion transmembrane transporter activity;GO:0019829//cation-transporting ATPase activity	GO:0006754//ATP biosynthetic process
AN10033	318.191	381.455	312.663	302.093	339.492	317.64	198.866	321.238	238.901	4462	5484	3761	3714	5320	3662	2380	4209	3118	tvp15	COPI-coated vesicle protein [Aspergillus fumigatus Af293]	-	-	-	-	GO:0031228//intrinsic component of Golgi membrane	-	GO:0006810//transport
AN10034	20.259	28.918	20.257	34.192	35.595	40.97	55.485	40.368	59.727	246	360	211	364	483	409	575	458	675	--	TPA: DUF775 domain protein (AFU_orthologue; AFUA_5G11100) [Aspergillus nidulans FGSC A4]	-	-	-	-	GO:0012505//endomembrane system;GO:0043231//intracellular membrane-bounded organelle;GO:0044444//cytoplasmic part	-	GO:0019751//polyol metabolic process
AN10035	0	0	0	0.05	0	0	0	0	0.094	0	0	0	1	0	0	0	0	2	Acsf2	AMP-dependent synthetase/ligase [Macrophomina phaseolina MS6]	-	-	-	-	-	-	-
AN10036	6.439	4.071	6.997	23.575	16.113	18.372	30.785	25.949	29.467	162	105	151	520	453	380	661	610	690	kojT	MFS transporter [Aspergillus bombycis]	-	-	-	-	GO:0030529//intracellular ribonucleoprotein complex;GO:0031224//intrinsic component of membrane	GO:0005198//structural molecule activity	GO:0010467//gene expression;GO:0044763//single-organism cellular process
AN10037	18.543	17.869	15.887	17.965	20.192	20.652	18.455	14.705	16.322	166	164	122	141	202	152	141	123	136	--	TPA: conserved hypothetical protein [Aspergillus nidulans FGSC A4]	-	-	-	-	-	-	-
AN10038	0	0	0	0	0.087	0	0.114	0	0	0	0	0	0	1	0	1	0	0	mdpJ	RecName: Full=Glutathione S-transferase-like protein gedE; AltName: Full=Monodictyphenone synthesis protein J	-	-	-	-	-	-	-
AN10039	1.791	1.977	5.054	4.501	5.465	6.783	22.551	10.793	15.417	38.79	43.88	93.88	85.45	132.23	120.75	416.73	218.36	310.69	--	histidine acid phosphatase [Aspergillus bombycis]	-	-	-	-	-	GO:0016836//hydro-lyase activity	GO:0006796//phosphate-containing compound metabolic process;GO:0018958//phenol-containing compound metabolic process
AN1004	40.523	42.689	62.268	29.846	34.674	43	22.068	22.883	24.797	525	567	692	339	502	458	244	277	299	EAF7	Chromatin modification-related protein EAF7 [Aspergillus parasiticus SU-1]	-	-	-	-	GO:0043189//H4/H2A histone acetyltransferase complex	-	GO:0006259//DNA metabolic process;GO:0006355//regulation of transcription, DNA-templated;GO:0016570//histone modification
AN10040	1.182	0.846	5.972	3.506	1.552	2.972	4.248	3.711	5.335	15	11	65	39	22	31	46	44	63	--	Ferritin-like domain protein [Aspergillus parasiticus SU-1]	-	-	-	-	-	GO:0070011//peptidase activity, acting on L-amino acid peptides	GO:0019538//protein metabolic process
AN10041	0.083	0	0	0	0.074	0.101	0.097	0	0	1	0	0	0	1	1	1	0	0	--	Galactosyl transferase [Penicillium expansum]	-	-	-	-	GO:0031224//intrinsic component of membrane	GO:0016491//oxidoreductase activity;GO:0016757//transferase activity, transferring glycosyl groups;GO:0046906//tetrapyrrole binding	GO:0044710//single-organism metabolic process
AN10042	0.206	0	0.12	0.235	0.369	1.88	1.449	1.323	1.439	2	0	1	2	4	15	12	12	13	--	Pc22g21350 [Penicillium rubens Wisconsin 54-1255]	-	-	-	-	-	GO:0016740//transferase activity	-
AN10043	0.677	1.239	1.037	0.386	0.644	0.412	0.248	0.227	0.591	16	30	21	8	17	8	5	5	13	Smarca1	TPA: ATPase (Eurofung) [Aspergillus nidulans FGSC A4]	-	-	-	-	-	GO:0016705//oxidoreductase activity, acting on paired donors, with incorporation or reduction of molecular oxygen;GO:0032550//purine ribonucleoside binding	GO:0044710//single-organism metabolic process
AN10044	0.103	0.101	0.361	0.825	0.37	0.754	0.121	0.995	0.666	1	1	3	7	4	6	1	9	6	mdpK	NmrA-like protein [Macrophomina phaseolina MS6]	-	-	-	-	-	-	-
AN10045	4.654	3.35	7.233	5.055	5.652	4.987	14.411	6.048	8.929	42	31	56	40	57	37	111	51	75	--	DDE-domain-containing protein, partial [Aspergillus ruber CBS 135680]	-	-	-	-	-	GO:0003676//nucleic acid binding	-
AN10047	4.781	2.511	5.635	4.195	3.902	4.601	5.664	3.093	3.895	91	49	92	70	83	72	92	55	69	--	hypothetical protein AN0277.2 [Aspergillus nidulans FGSC A4]	-	-	-	-	GO:0033178//proton-transporting two-sector ATPase complex, catalytic domain	GO:0015078//hydrogen ion transmembrane transporter activity;GO:0019829//cation-transporting ATPase activity	-
AN10048	1.418	1.297	2.273	3.235	2.38	1.941	1.35	2.941	1.81	16	15	22	32	30	18	13	31	19	--	hypothetical protein AN0236.2 [Aspergillus nidulans FGSC A4]	-	-	-	-	-	-	-
AN10049	0.383	0.748	0.298	0.292	0.343	0.311	0	0.958	2.06	3	6	2	2	3	2	0	7	15	mdpB	TPA: conidial pigment biosynthesis scytalone dehydratase (Eurofung) [Aspergillus nidulans FGSC A4]	-	-	-	-	-	GO:0016836//hydro-lyase activity	GO:0006796//phosphate-containing compound metabolic process;GO:0018958//phenol-containing compound metabolic process
AN1005	15.425	17.789	24.572	12.539	12.659	19.695	3.495	5.351	7.447	543	642	742	387	498	570	105	176	244	--	TPA: Gamma-tubulin complex protein 6 (Eurofung) [Aspergillus nidulans FGSC A4]	-	-	-	-	GO:0005815//microtubule organizing center;GO:0005819//spindle	GO:0015631//tubulin binding	-
AN10050	135.858	125.729	231.284	78.599	58.682	66.529	294.255	108.58	139.547	1386	1315	2024	703	669	558	2562	1035	1325	--	TPA: hypothetical protein ANIA_10050 [Aspergillus nidulans FGSC A4]	-	-	-	-	-	-	-
AN10051	1.004	1.101	1.463	1.717	1.797	1.068	2.793	0.94	2.831	8	9	10	12	16	7	19	7	21	--	TPA: hypothetical protein ANIA_10051 [Aspergillus nidulans FGSC A4]	-	-	-	-	-	-	-
AN10052	68.179	48.741	66.893	10.948	17.116	56.317	17.697	11.285	29.003	966	708	813	136	271	656	214	149.39	382.46	utp23	rRNA processing protein [Aspergillus rambellii]	-	-	-	-	GO:0030684//preribosome;GO:0043231//intracellular membrane-bounded organelle;GO:0043232//intracellular non-membrane-bounded organelle	GO:0019843//rRNA binding	GO:0000479//endonucleolytic cleavage of tricistronic rRNA transcript (SSU-rRNA, 5.8S rRNA, LSU-rRNA)
AN10053	54.841	52.588	56.499	46.816	46.897	42.308	10.325	30.402	18.063	473	465	418	354	452	300	76	245	145	--	RNA-binding protein [Aspergillus rambellii]	-	-	-	-	GO:0043231//intracellular membrane-bounded organelle;GO:0044444//cytoplasmic part	GO:0044822//poly(A) RNA binding	GO:0000956//nuclear-transcribed mRNA catabolic process;GO:0001304//progressive alteration of chromatin involved in replicative cell aging;GO:0006259//DNA metabolic process;GO:0006417//regulation of translation;GO:0033036//macromolecule localization
AN10054	21.028	29.165	32.658	22.471	28.82	19.374	13.425	24.973	14.262	301	428	401	282	461	228	164	334	190	Khk	pfkB family kinase [Aspergillus nomius NRRL 13137]	Metabolism;Metabolism	Global and overview maps;Carbohydrate metabolism	ko01100//Metabolic pathways;ko00051//Fructose and mannose metabolism	K00846;K00846	-	GO:0016772//transferase activity, transferring phosphorus-containing groups	GO:0006310//DNA recombination;GO:0006796//phosphate-containing compound metabolic process
AN10055	135.587	86.051	96.811	30.417	37.266	86.793	55.929	29.779	57.893	2227	1449	1364	438	684	1172	784	457	885	BRX1	60S ribosome biogenesis protein Brx1 [Aspergillus niger]	-	-	-	-	GO:0030684//preribosome;GO:0043231//intracellular membrane-bounded organelle;GO:0043232//intracellular non-membrane-bounded organelle;GO:0044444//cytoplasmic part	GO:0019843//rRNA binding	-
AN10056	27.798	33.847	40.931	23.71	26.885	31.314	33.952	30.601	37.96	1015	1267	1282	759	1097	940	1058	1044	1290	CSC1	DUF221 domain protein [Aspergillus kawachii IFO 4308]	-	-	-	-	GO:0005774//vacuolar membrane	GO:0004133//glycogen debranching enzyme activity;GO:0005261//cation channel activity	GO:0005977//glycogen metabolic process;GO:0006812//cation transport
AN10057	1.53	1.317	1.888	2.566	1.45	1.751	2.004	4.334	2.224	17	15	18	25	18	16	19	45	23	RBE1	extracellular SCP domain protein Pry1 [Aspergillus oryzae RIB40]	-	-	-	-	GO:0044424//intracellular part	-	GO:0016192//vesicle-mediated transport;GO:0022406//membrane docking
AN10058	76.916	52.792	63.392	12.3	13.72	44.074	21.139	10.01	22.734	1505	1059	1064	211	300	709	353	183	414	CTHT_0055700	WD repeat protein [Aspergillus ochraceoroseus]	-	-	-	-	GO:0043231//intracellular membrane-bounded organelle;GO:0043232//intracellular non-membrane-bounded organelle	GO:0043169//cation binding	-
AN10059	9.942	15.911	14.135	8.615	10.391	8.655	4.425	6.516	4.113	387	635	472	294	452	277	147	237	149	--	C6 zinc finger domain protein [Aspergillus kawachii IFO 4308]	-	-	-	-	-	-	-
AN1006	1163.1	1600.64	588.169	1194.29	1480.47	461.141	840.653	933.674	184.702	40352	56932	17504	36326	57397	13153	24891	30266	5964	niaD	NIA_EMENI Nitrate reductase [NADPH] (NR) [Aspergillus nidulans FGSC A4]	Metabolism	Energy metabolism	ko00910//Nitrogen metabolism	K10534	-	GO:0000166//nucleotide binding;GO:0008940//nitrate reductase activity;GO:0046906//tetrapyrrole binding;GO:0046914//transition metal ion binding;GO:0050662//coenzyme binding	GO:0042126//nitrate metabolic process
AN10060	9.95	10.051	67.606	93.161	71.955	85.271	305.729	176.076	267.878	589	610	3433	4835	4760	4150	15446	9739	14759	GDB1	glycogen debranching enzyme [Aspergillus rambellii]	Metabolism;Metabolism;Metabolism	Global and overview maps;Global and overview maps;Carbohydrate metabolism	ko01100//Metabolic pathways;ko01110//Biosynthesis of secondary metabolites;ko00500//Starch and sucrose metabolism	K01196;K01196;K01196	GO:0044424//intracellular part	GO:0004133//glycogen debranching enzyme activity	GO:0005977//glycogen metabolic process
AN10061	40.485	48.851	55.001	25.105	28.592	33.761	10.201	16.299	15.097	1409	1743	1642	766	1112	966	303	530	489	pof6	secretion pathway protein Sls2/Rcy1 [Aspergillus kawachii IFO 4308]	-	-	-	-	GO:0030428//cell septum;GO:0043231//intracellular membrane-bounded organelle;GO:0043232//intracellular non-membrane-bounded organelle;GO:0044444//cytoplasmic part;GO:0060187//cell pole	GO:0005515//protein binding	GO:0016192//vesicle-mediated transport;GO:0016482//cytoplasmic transport;GO:0022406//membrane docking;GO:0061640//cytoskeleton-dependent cytokinesis
AN10062	0.599	0.637	1.205	1.179	0.584	0.86	1.275	0.757	0.818	11	12	19	19	12	13	20	13	14	FLU1	MFS general substrate transporter [Aspergillus ruber CBS 135680]	-	-	-	-	-	-	GO:0044763//single-organism cellular process
AN10063	14.696	13.324	23.43	19.54	19.714	17.501	7.839	17.166	12.421	525	488	718	612	787	514	239	573	413	mph1	TPA: DNA helicase (Eurofung) [Aspergillus nidulans FGSC A4]	-	-	-	-	GO:0043231//intracellular membrane-bounded organelle	GO:0003678//DNA helicase activity;GO:0032550//purine ribonucleoside binding;GO:0043566//structure-specific DNA binding	GO:0006281//DNA repair;GO:0032392//DNA geometric change;GO:0045910//negative regulation of DNA recombination
AN10064	56.436	58.923	60.92	28.361	32.684	31.311	25.387	26.225	23.279	1094	1171	1013	482	708	499	420	475	420	At2g30170	PP2Cc [Aspergillus parasiticus SU-1]	-	-	-	-	-	-	-
AN10065	0.942	2.216	2.454	1.58	1.339	0.741	1.688	1.245	1.131	17	41	38	25	27	11	26	21	19	--	similar to An01g05540 [Aspergillus kawachii IFO 4308]	-	-	-	-	-	-	-
AN10066	15.472	16.636	21.839	17.494	18.25	25.447	32.591	37.232	31.545	205.52	226.55	248.84	203.73	270.89	277.89	369.46	462.09	389.98	tc1a	TPA: beta-1,4-glucosidase (Eurofung) [Aspergillus nidulans FGSC A4]	-	-	-	-	-	GO:0005543//phospholipid binding;GO:0016772//transferase activity, transferring phosphorus-containing groups;GO:0016798//hydrolase activity, acting on glycosyl bonds;GO:0046872//metal ion binding	GO:0006310//DNA recombination
AN10067	141.399	165.819	170.443	120.802	136.713	161.272	95.935	106.405	117.15	1765	2122	1825	1322	1907	1655	1022	1241	1361	pam17	TPA: Presequence translocated-associated motor subunit pam17, mitochondrial Precursor [Source:UniProtKB/Swiss-Prot;Acc:Q5BGF9] [Aspergillus nidulans FGSC A4]	-	-	-	-	-	-	-
AN10068	64.13	65.744	66.225	42.924	40.899	63.586	33.862	36.614	41.11	2137	2246	1893	1254	1523	1742	963	1140	1275	SPCC1223.01	transcription factor C2H2 [Aspergillus fumigatus var. RP-2014] [Aspergillus fumigatus]	-	-	-	-	GO:0030529//intracellular ribonucleoprotein complex;GO:0044444//cytoplasmic part	GO:0019787//ubiquitin-like protein transferase activity;GO:0046914//transition metal ion binding	GO:0016567//protein ubiquitination;GO:0044257//cellular protein catabolic process
AN10069	0.257	0.125	0.075	0	0	0.078	0	0	0.069	4	2	1	0	0	1	0	0	1	--	RNA recognition motif 1 and 3 in RNA-binding protein MRN1 [Aspergillus parasiticus SU-1]	-	-	-	-	-	-	-
AN1007	2624.08	3409.68	1294.49	2591.54	2959.64	947.438	1611.42	2140.71	447.195	109374	145701	46283	94701	137853	32466	57322	83369	17348	niiA	NIR_EMENI Nitrite reductase [Aspergillus nidulans FGSC A4]	Metabolism	Energy metabolism	ko00910//Nitrogen metabolism	K17877	-	GO:0000166//nucleotide binding;GO:0046857//oxidoreductase activity, acting on other nitrogenous compounds as donors, with NAD or NADP as acceptor;GO:0046906//tetrapyrrole binding;GO:0051536//iron-sulfur cluster binding	GO:0042126//nitrate metabolic process
AN10070	12.499	14.311	19.441	10.393	10.438	11.613	5.842	8.48	8.507	196.95	231.2	262.78	143.58	183.81	150.45	78.56	124.85	124.77	--	Peptidase aspartic, active site [Penicillium camemberti]	-	-	-	-	-	-	-
AN10071	108.288	102.281	112.197	118.794	100.966	95.124	37.746	102.013	56.88	3506	3395	3116	3372	3653	2532	1043	3086	1714	SPAC6G9.14	RNA-binding protein [Aspergillus ochraceoroseus]	-	-	-	-	GO:0043231//intracellular membrane-bounded organelle	GO:0003723//RNA binding	GO:0006259//DNA metabolic process;GO:0010468//regulation of gene expression;GO:0016070//RNA metabolic process;GO:0080090//regulation of primary metabolic process;GO:2000112//regulation of cellular macromolecule biosynthetic process
AN10072	44.488	51.41	53.367	25.47	35.229	38.465	11.746	19.57	22.097	1034	1225	1064	519	915	735	233	425	478	--	origin recognition complex subunit Orc5 [Aspergillus rambellii]	Cellular Processes;Cellular Processes	Cell growth and death;Cell growth and death	ko04111//Cell cycle - yeast;ko04113//Meiosis - yeast	K02607;K02607	GO:0000785//chromatin;GO:0000808//origin recognition complex;GO:0036387//pre-replicative complex;GO:0043231//intracellular membrane-bounded organelle	GO:0032550//purine ribonucleoside binding;GO:0043565//sequence-specific DNA binding	GO:0031935//regulation of chromatin silencing;GO:1902299//pre-replicative complex assembly involved in cell cycle DNA replication
AN10073	37.118	55.881	64.747	50.568	52.685	46.478	54.957	62.193	42.936	679	1048	1016	811	1077	699	858	1063	731	--	TPA: F-box domain protein (AFU_orthologue; AFUA_1G02200) [Aspergillus nidulans FGSC A4]	-	-	-	-	-	-	-
AN10074	1.931	2.077	3.117	3.275	3.19	2.71	3.771	2.544	3.617	39	43	54	58	72	45	65	48	68	AN10074	AMP dependent ligase/synthetase [Aspergillus oryzae RIB40]	-	-	-	-	GO:0031224//intrinsic component of membrane	GO:0003824//catalytic activity	-
AN10075	2.304	5.154	11.817	2.91	2.603	4.622	1.696	2.076	2.88	50.05	114.8	220.22	55.42	63.19	82.55	31.44	42.15	58.23	SPAC1002.16c	MFS transporter [Aspergillus fumigatus Af293]	-	-	-	-	GO:0031224//intrinsic component of membrane	-	GO:0044763//single-organism cellular process
AN10076	43.059	50.823	58.105	29.107	36.711	36.266	13.891	21.642	19.505	1333	1613	1543	790	1270	923	367	626	562	--	proliferating cell nuclear antigen [Aspergillus kawachii IFO 4308]	-	-	-	-	GO:0043231//intracellular membrane-bounded organelle;GO:0044796//DNA polymerase processivity factor complex	GO:0003676//nucleic acid binding;GO:0008092//cytoskeletal protein binding;GO:0030234//enzyme regulator activity	GO:0051052//regulation of DNA metabolic process
AN10077	86.663	95.951	100.398	97.861	102.457	100.172	46.295	79.788	65.804	3198	3630	3178	3166	4225	3039	1458	2751	2260	PSR2	TPA: protein phosphatase (Eurofung) [Aspergillus nidulans FGSC A4]	-	-	-	-	-	GO:0042578//phosphoric ester hydrolase activity	-
AN10078	24.606	32.608	45.98	18.306	23.371	29.714	2.949	9.285	9.385	831	1129	1332	542	882	825	85	293	295	PXA1	ABC transporter domain-containing protein [Aspergillus oryzae]	Cellular Processes;Environmental Information Processing	Transport and catabolism;Membrane transport	ko04146//Peroxisome;ko02010//ABC transporters	K15628;K15628	GO:0031231//intrinsic component of peroxisomal membrane	GO:0005324//long-chain fatty acid transporter activity;GO:0015405//P-P-bond-hydrolysis-driven transmembrane transporter activity;GO:0017111//nucleoside-triphosphatase activity;GO:0032550//purine ribonucleoside binding	GO:0000038//very long-chain fatty acid metabolic process;GO:0001676//long-chain fatty acid metabolic process;GO:0009062//fatty acid catabolic process;GO:0015909//long-chain fatty acid transport
AN10079	150.95	214.558	112.779	54.482	75.7	55.223	29.681	31.634	18.388	5107	7442	3273	1616	2862	1536	857	1000	579	ure1	TPA: urease, urea amidohydrolase alpha subunit (Eurofung) [Aspergillus nidulans FGSC A4]	Metabolism;Metabolism;Metabolism;Metabolism	Global and overview maps;Nucleotide metabolism;Amino acid metabolism;Xenobiotics biodegradation and metabolism	ko01100//Metabolic pathways;ko00230//Purine metabolism;ko00220//Arginine biosynthesis;ko00791//Atrazine degradation	K01427;K01427;K01427;K01427	GO:0044444//cytoplasmic part	GO:0016811//hydrolase activity, acting on carbon-nitrogen (but not peptide) bonds, in linear amides;GO:0046914//transition metal ion binding	GO:0019627//urea metabolic process
AN1008	888.882	1362.75	546.248	992.203	1503.13	493.528	706.659	847.1	138.465	20444	32133	10777	20007	38633	9332	13871	18204	2964	crnA	CRNA_EMENI NITRATE TRANSPORTER (NITRATE PERMEASE) [Aspergillus nidulans FGSC A4]	Metabolism	Energy metabolism	ko00910//Nitrogen metabolism	K02575	GO:0031224//intrinsic component of membrane	GO:0015103//inorganic anion transmembrane transporter activity;GO:0015291//secondary active transmembrane transporter activity;GO:0022836//gated channel activity	GO:0015698//inorganic anion transport;GO:0044763//single-organism cellular process
AN10080	15.125	15.681	27.674	12.682	12.459	14.803	15.962	17.849	27.175	302	321	474	222	278	243	272	333	505	sidL	siderophore biosynthesis protein [Aspergillus kawachii IFO 4308]	-	-	-	-	GO:0044424//intracellular part	-	GO:0008152//metabolic process;GO:0044763//single-organism cellular process
AN10081	36.431	119.579	27.34	17.516	41.686	17.194	20.854	16.71	17.535	567	1908	365	239	725	220	277	243	254	xanA	alpha-ketoglutarate dependent xanthine dioxygenase [Aspergillus nidulans]	-	-	-	-	GO:0044444//cytoplasmic part	GO:0051213//dioxygenase activity	GO:0055114//oxidation-reduction process
AN10082	23.219	23.209	25.77	13.57	14.39	15.311	8.229	11.788	10.02	605	620	576	310	419	328	183	287	243	AFC3	kinase domain protein [Xylona heveae TC161]	-	-	-	-	-	GO:0004672//protein kinase activity;GO:0032550//purine ribonucleoside binding	GO:0006464//cellular protein modification process;GO:0006796//phosphate-containing compound metabolic process
AN10083	21.335	16.181	27.665	23.073	19.793	26.119	26.726	21.354	23.319	463	360	515	439	480	466	495	433	471	--	Zn(II)2Cys6 transcription factor [Aspergillus kawachii IFO 4308]	-	-	-	-	GO:0031224//intrinsic component of membrane;GO:0043231//intracellular membrane-bounded organelle	GO:0015077//monovalent inorganic cation transmembrane transporter activity;GO:0046914//transition metal ion binding	GO:0006355//regulation of transcription, DNA-templated;GO:0015696//ammonium transport
AN10084	6.189	7.123	6.638	5.741	4.8	5.42	2.949	3.798	2.704	150	177	138	122	130	108	61	86	61	terD	FAD binding domain protein [Aspergillus flavus AF70]	-	-	-	-	-	GO:0016491//oxidoreductase activity	GO:0044710//single-organism metabolic process
AN10085	0	0	0	0	0	0	0	0	0	0	0	0	0	0	0	0	0	0	aclP	nonribosomal peptide synthase GliP-like protein [Cordyceps confragosa RCEF 1005]	-	-	-	-	-	-	-
AN10086	2.851	2.553	12.149	4.851	3.889	4.888	3.833	6.902	4.268	61	56	223	91	93	86	70	138	85	--	TPA: DUF1446 domain protein (AFU_orthologue; AFUA_6G11420) [Aspergillus nidulans FGSC A4]	-	-	-	-	-	GO:0003824//catalytic activity;GO:0032553//ribonucleotide binding	GO:0009108//coenzyme biosynthetic process;GO:0044710//single-organism metabolic process
AN10087	349.03	384.481	272.089	161.677	201.3	164.316	75.694	79.277	58.223	4090	4619	2735	1661	2636	1583	757	868	635	pcn1	proliferating cell nuclear antigen [Aspergillus oryzae RIB40]	Genetic Information Processing;Genetic Information Processing;Genetic Information Processing;Genetic Information Processing	Replication and repair;Replication and repair;Replication and repair;Replication and repair	ko03420//Nucleotide excision repair;ko03030//DNA replication;ko03430//Mismatch repair;ko03410//Base excision repair	K04802;K04802;K04802;K04802	GO:0043231//intracellular membrane-bounded organelle;GO:0044427//chromosomal part;GO:0044444//cytoplasmic part;GO:0044796//DNA polymerase processivity factor complex	GO:0003676//nucleic acid binding;GO:0008092//cytoskeletal protein binding;GO:0030234//enzyme regulator activity	GO:0006271//DNA strand elongation involved in DNA replication;GO:0006298//mismatch repair;GO:0006342//chromatin silencing;GO:0019985//translesion synthesis;GO:0032077//positive regulation of deoxyribonuclease activity;GO:0034085//establishment of sister chromatid cohesion;GO:0043570//maintenance of DNA repeat elements
AN10088	109.245	123.584	194.033	78.416	86.186	123.334	35.606	57.318	85.728	1740	2018	2651	1095	1534	1615	484	853	1270.83	sds22	protein phosphatase 1 regulatory subunit SDS22 [Aspergillus udagawae]	-	-	-	-	GO:0043231//intracellular membrane-bounded organelle;GO:0044444//cytoplasmic part	GO:0004864//protein phosphatase inhibitor activity;GO:0008599//protein phosphatase type 1 regulator activity;GO:0042578//phosphoric ester hydrolase activity	GO:0009892//negative regulation of metabolic process;GO:0009893//positive regulation of metabolic process;GO:0010965//regulation of mitotic sister chromatid separation;GO:0072595//maintenance of protein localization in organelle
AN10089	5.815	7.313	6.734	3.927	4.827	5.723	2.107	3.071	3.165	152	196	151	90	141	123	47	75	77	--	similar to An01g03670 [Aspergillus kawachii IFO 4308]	-	-	-	-	GO:0031224//intrinsic component of membrane	GO:0015405//P-P-bond-hydrolysis-driven transmembrane transporter activity;GO:0017111//nucleoside-triphosphatase activity;GO:0032550//purine ribonucleoside binding	GO:0044763//single-organism cellular process;GO:0051234//establishment of localization
AN1009	5.485	8.106	3.681	2.464	2.975	0.606	0.584	0.889	0.179	33	50	19	13	20	3	3	5	1	rhaM	TPA: DUF718 domain protein (AFU_orthologue; AFUA_1G12860) [Aspergillus nidulans FGSC A4]	-	-	-	-	GO:0044424//intracellular part	GO:0016854//racemase and epimerase activity	GO:0019318//hexose metabolic process
AN10090	10.311	14.236	16.491	12.67	12.169	11.633	7.704	9.276	7.064	207	293	284	223	273	192	132	174	132	--	TPA: conserved hypothetical protein [Aspergillus nidulans FGSC A4]	-	-	-	-	-	-	-
AN10091	150.758	151.924	121.146	76.077	111.324	110.754	84.884	70.048	77.971	1207	1247	832	534	996	729	580	524	581	--	TPA: 37S ribosomal protein Mrp10, mitochondrial (AFU_orthologue; AFUA_1G04400) [Aspergillus nidulans FGSC A4]	-	-	-	-	GO:0000314//organellar small ribosomal subunit	-	GO:0006412//translation;GO:0043623//cellular protein complex assembly
AN10093	10.569	9.585	9.955	9.793	8.852	11.961	18.462	12.94	16.443	125	116.22	101	101.55	117	116.3	186.36	143	181	--	TPA: Ser/Thr protein phosphatase superfamily (AFU_orthologue; AFUA_1G14840) [Aspergillus nidulans FGSC A4]	-	-	-	-	-	-	-
AN10095	0	0	0	0.304	0.239	0	0.313	0	0.287	0	0	0	1	1	0	1	0	1	--	protein kinase domain-containing protein [Aspergillus fumigatus Z5]	-	-	-	-	-	-	-
AN10096	34.967	38.084	102.755	263.691	182.64	165.392	176.625	347.191	240.704	386	431	973	2552	2253	1501	1664	3581	2473	--	TPA: NUDIX domain protein (AFU_orthologue; AFUA_6G11490) [Aspergillus nidulans FGSC A4]	-	-	-	-	-	GO:0003824//catalytic activity	GO:0044710//single-organism metabolic process
AN10097	31.897	23.091	37.617	41.294	37.163	41.227	46.243	41.785	47.093	527	391.13	533.13	598.14	686.14	560	652.05	645.04	724.16	MEP2	TPA: Similar to ammonium permease, but not normally active (Eurofung) [Aspergillus nidulans FGSC A4]	-	-	-	-	GO:0031224//intrinsic component of membrane;GO:0043231//intracellular membrane-bounded organelle	GO:0015077//monovalent inorganic cation transmembrane transporter activity;GO:0046914//transition metal ion binding	GO:0006355//regulation of transcription, DNA-templated;GO:0015696//ammonium transport
AN10098	0.859	2.321	5.318	30.915	20.823	18.494	115.027	81.153	48.442	13	36	69	410	352	230	1485	1147	682	CEQORH	zinc-binding oxidoreductase [Aspergillus oryzae RIB40]	-	-	-	-	-	GO:0003824//catalytic activity	GO:0044710//single-organism metabolic process
AN10099	23.048	21.226	51.362	45.241	30.793	28.425	25.247	37.861	25.915	215	203	411	370	321	218	201	330	225	ustO	TPA: pyridoxamine phosphate oxidase family protein (AFU_orthologue; AFUA_6G11440) [Aspergillus nidulans FGSC A4]	-	-	-	-	-	GO:0003824//catalytic activity;GO:0032553//ribonucleotide binding	GO:0009108//coenzyme biosynthetic process;GO:0044710//single-organism metabolic process
AN1010	51.578	50.502	61.448	44.797	48.445	48.489	32.87	39.874	29.454	1048	1052	1071	798	1100	810	570	757	557	--	similar to An08g05690 [Aspergillus kawachii IFO 4308]	-	-	-	-	-	-	-
AN10100	0	0.136	0	0	0	0.338	0	0	0	0	1	0	0	0	2	0	0	0	--	Reticulocyte-binding protein 2 like a, partial [Talaromyces marneffei PM1]	-	-	-	-	-	GO:0043169//cation binding	-
AN10101	0	0	0	0	0	0	0	0	0	0	0	0	0	0	0	0	0	0	cpaH	cytochrome protein [Aspergillus oryzae 3.042]	-	-	-	-	-	-	-
AN10103	179.507	199.607	189.396	107.058	114.992	145.337	229.433	134.556	167.724	2907	3314	2631	1520	2081	1935	3171	2036	2528	--	HMG box protein [Aspergillus niger CBS 513.88]	-	-	-	-	-	GO:0016811//hydrolase activity, acting on carbon-nitrogen (but not peptide) bonds, in linear amides;GO:0046914//transition metal ion binding	GO:0019627//urea metabolic process
AN10104	0.151	0.098	0	0.058	0	0	0.059	0.054	0.054	3	2	0	1	0	0	1	1	1	ARB_05157	Peptidoglycan-binding lysin domain [Penicillium roqueforti FM164]	-	-	-	-	-	-	-
AN10105	21.844	27.61	37.529	19.441	23.549	25.744	5.13	13.456	12.527	933	1209	1375	728	1124	904	187	537	498	yanR	Zn(II)2Cys6 transcription factor [Aspergillus oryzae RIB40]	-	-	-	-	GO:0030529//intracellular ribonucleoprotein complex;GO:0043231//intracellular membrane-bounded organelle	GO:0003723//RNA binding;GO:0046914//transition metal ion binding	GO:0006355//regulation of transcription, DNA-templated;GO:0006613//cotranslational protein targeting to membrane
AN10108	11.386	11.373	18.158	6.961	9.211	8.975	19.959	21.545	13.213	125	128	171	67	113	81	187	221	135	AN10108	Pc18g02840 [Penicillium rubens Wisconsin 54-1255]	-	-	-	-	-	GO:0003824//catalytic activity	GO:0044710//single-organism metabolic process
AN10109	2.684	0.249	2.682	2.478	1.258	2.798	4.642	4.377	3.158	21	2	18	17	11	18	31	32	23	--	similar to An08g06730 [Aspergillus niger]	-	-	-	-	-	-	-
AN1011	28.995	41.336	50.859	30.121	28.422	35.051	18.189	24.444	24.06	325	475	489	296	356	323	174	256	251	--	kinetochore protein [Aspergillus ochraceoroseus]	-	-	-	-	-	-	-
AN10110	30.786	27.311	37.949	21.627	20.069	26.535	31.852	25.312	25.776	453	412	479	279	330	321	400	348	353	SPCC576.02	DCG1-like protein [Aspergillus rambellii]	-	-	-	-	-	GO:0016855//racemase and epimerase activity, acting on amino acids and derivatives	GO:0008152//metabolic process
AN10111	26.368	30.931	48.486	27.455	26.886	36.265	21.405	25.024	24.319	459	552	724	419	523	519	318	407	394	rrd2	TPA: Serine/threonine-protein phosphatase 2A activator 2 (EC 5.2.1.8)(Peptidyl-prolyl cis-trans isomerase PTPA-2)(PPIase PTPA-2)(Rotamase PTPA-2)(Phosphotyrosyl phosphatase activator 2) [Source:UniProtKB/Swiss-Prot;Acc:P0C153] [Aspergillus nidulans FGSC A4]	-	-	-	-	GO:0008287//protein serine/threonine phosphatase complex;GO:0044424//intracellular part	GO:0008047//enzyme activator activity;GO:0016859//cis-trans isomerase activity;GO:0019888//protein phosphatase regulator activity	GO:0006950//response to stress;GO:0007052//mitotic spindle organization;GO:0009893//positive regulation of metabolic process;GO:0018208//peptidyl-proline modification
AN10112	62.019	59.11	64.759	25.648	28.695	44.283	11.834	15.905	17.475	4286	4188	3839	1554	2216	2516	698	1027	1124	NUP188	TPA: Nuclear pore complex protein An-Nup188 (Eurofung) [Aspergillus nidulans FGSC A4]	Genetic Information Processing	Translation	ko03013//Nucleocytoplasmic transport	K14311	-	-	-
AN10113	1.852	1.643	2.356	1.249	1.432	0.922	0.987	0.721	0.724	22	20	24	13	19	9	10	8	8	--	TPA: conserved hypothetical protein [Aspergillus nidulans FGSC A4]	-	-	-	-	-	-	-
AN10115	20.154	26.273	28.177	14.173	14.747	15.391	5.327	11.231	6.513	532	711	638	328	435	334	120	277	160	--	MFS transporter [Aspergillus kawachii IFO 4308]	-	-	-	-	-	-	GO:0044763//single-organism cellular process
AN10116	12.947	14.777	18.653	4.232	4.634	5.124	2.717	4.054	3.239	335	392	414	96	134	109	60	98	78	--	similar to An08g07120 [Aspergillus kawachii IFO 4308]	-	-	-	-	-	-	GO:0044763//single-organism cellular process
AN10117	3.906	11.186	3.778	1.137	0.669	1.314	4.187	2.401	3.125	47	138	39	12	9	13	43	27	35	--	TPA: F-box domain protein (AFU_orthologue; AFUA_1G14050) [Aspergillus nidulans FGSC A4]	-	-	-	-	-	-	-
AN10118	18.77	35.964	27.443	8.594	10.054	12.527	2.299	4.151	3.928	421	827	528	169	252	231	44	87	82	alg9	alpha-1,2-mannosyltransferase (Alg9) [Aspergillus fumigatus Z5]	Metabolism;Metabolism;Metabolism	Global and overview maps;Glycan biosynthesis and metabolism;Glycan biosynthesis and metabolism	ko01100//Metabolic pathways;ko00510//N-Glycan biosynthesis;ko00513//Various types of N-glycan biosynthesis	K03846;K03846;K03846	GO:0043231//intracellular membrane-bounded organelle	GO:0000030//mannosyltransferase activity	GO:0006497//protein lipidation;GO:0070085//glycosylation;GO:1901137//carbohydrate derivative biosynthetic process
AN10119	88.801	110.589	132.275	93.272	100.113	106.078	38.74	72.569	55.423	2009	2565	2567	1850	2531	1973	748	1534	1167	pan3	RecName: Full=PAB-dependent poly(A)-specific ribonuclease subunit pan3; AltName: Full=PAB1P-dependent poly(A)-nuclease; AltName: Full=PAN deadenylation complex subunit 3	Genetic Information Processing	Folding, sorting and degradation	ko03018//RNA degradation	K12572	GO:0044424//intracellular part	GO:0016301//kinase activity;GO:0032550//purine ribonucleoside binding;GO:0043169//cation binding	GO:0006396//RNA processing;GO:0006464//cellular protein modification process
AN1012	5.685	8.155	7.797	4.291	2.768	3.966	8.621	2.237	3.773	68	100	80	45	37	39	88	25	42	EPHX2	60S ribosomal protein [Aspergillus rambellii]	-	-	-	-	-	GO:0003824//catalytic activity	-
AN10120	4.472	6.511	8.729	2.203	1.971	3.668	0.913	0.762	0.983	132	197	221	57	65	89	23	21	27	--	C6 transcription factor [Aspergillus kawachii IFO 4308]	-	-	-	-	GO:0043231//intracellular membrane-bounded organelle	GO:0003676//nucleic acid binding;GO:0003824//catalytic activity;GO:0046914//transition metal ion binding	GO:0006355//regulation of transcription, DNA-templated;GO:0044710//single-organism metabolic process
AN10121	63.351	66.971	91.231	54.871	65.988	75.135	17.863	43.631	29.12	561	608	693	426	653	547	135	361	240	pan3	RecName: Full=PAB-dependent poly(A)-specific ribonuclease subunit pan3; AltName: Full=PAB1P-dependent poly(A)-nuclease; AltName: Full=PAN deadenylation complex subunit 3	Genetic Information Processing	Folding, sorting and degradation	ko03018//RNA degradation	K12572	GO:0044424//intracellular part	GO:0016301//kinase activity;GO:0032550//purine ribonucleoside binding;GO:0043169//cation binding	GO:0006396//RNA processing;GO:0006464//cellular protein modification process
AN10122	4.933	8.237	23.782	2.384	2.319	4.576	1.567	1.163	1.617	59	101	244	25	31	45	16	13	18	fabG	3-ketoacyl-acyl carrier protein [Aspergillus rambellii]	Metabolism;Metabolism;Metabolism;Metabolism;Metabolism;Metabolism	Global and overview maps;Global and overview maps;Global and overview maps;Lipid metabolism;Lipid metabolism;Metabolism of cofactors and vitamins	ko01100//Metabolic pathways;ko01130//Biosynthesis of antibiotics;ko01212//Fatty acid metabolism;ko00061//Fatty acid biosynthesis;ko01040//Biosynthesis of unsaturated fatty acids;ko00780//Biotin metabolism	K00059;K00059;K00059;K00059;K00059;K00059	-	GO:0003824//catalytic activity	GO:0044710//single-organism metabolic process
AN10123	3.693	5.068	7.224	2.927	2.633	3.198	1.1	0.737	2.287	59	83	99	41	47	42	15	11	34	--	alpha-1,2-mannosyltransferase [Aspergillus niger]	-	-	-	-	-	GO:0016740//transferase activity	-
AN10124	36.778	35.39	52.753	63.234	61.508	49.56	126.43	85.189	92.98	816	805	1004	1230	1525	904	2394	1766	1920	BGL1B	beta-glucosidase 1B [Aspergillus lentulus]	Metabolism;Metabolism;Metabolism;Metabolism	Global and overview maps;Global and overview maps;Carbohydrate metabolism;Metabolism of other amino acids	ko01100//Metabolic pathways;ko01110//Biosynthesis of secondary metabolites;ko00500//Starch and sucrose metabolism;ko00460//Cyanoamino acid metabolism	K01188;K01188;K01188;K01188	-	GO:0016798//hydrolase activity, acting on glycosyl bonds	GO:0006310//DNA recombination
AN10125	82.406	61.789	64.644	23.671	21.413	63.143	51.787	24.412	46.968	2724	2094	1833	686	791	1716	1461	754	1445	drs1	ATP-dependent RNA helicase drs1 [Aspergillus lentulus]	-	-	-	-	GO:0030684//preribosome;GO:0043231//intracellular membrane-bounded organelle	GO:0000166//nucleotide binding;GO:0016407//acetyltransferase activity;GO:0016616//oxidoreductase activity, acting on the CH-OH group of donors, NAD or NADP as acceptor;GO:0032550//purine ribonucleoside binding;GO:0042623//ATPase activity, coupled;GO:0048037//cofactor binding	GO:0016072//rRNA metabolic process;GO:0044710//single-organism metabolic process
AN10126	0.988	1.308	1.07	0.564	0.884	0.343	0.662	0.68	0.227	14	19	13	7	14	4	8	9	3	YDL144C	2-dehydropantoate 2-reductase family [Marssonina brunnea f. sp. 'multigermtubi' MB_m1]	-	-	-	-	-	GO:0000166//nucleotide binding;GO:0016407//acetyltransferase activity;GO:0016616//oxidoreductase activity, acting on the CH-OH group of donors, NAD or NADP as acceptor;GO:0017111//nucleoside-triphosphatase activity;GO:0032550//purine ribonucleoside binding;GO:0048037//cofactor binding	GO:0009108//coenzyme biosynthetic process;GO:0044710//single-organism metabolic process
AN10127	12.592	12.186	17.011	19.626	15.079	19.725	24.264	29.885	28.974	167.26	165.95	193.83	228.56	223.82	215.4	275.06	370.9	358.2	tc1a	TPA: beta-1,4-glucosidase (Eurofung) [Aspergillus nidulans FGSC A4]	-	-	-	-	-	GO:0005543//phospholipid binding;GO:0016772//transferase activity, transferring phosphorus-containing groups;GO:0016798//hydrolase activity, acting on glycosyl bonds;GO:0046872//metal ion binding	GO:0006310//DNA recombination
AN10128	26.796	26.932	43.17	19.315	21.752	26.454	2.589	9.485	11.571	1152	1187	1592	728	1045	935	95	381	463	--	C6 transcription factor [Aspergillus nomius NRRL 13137]	-	-	-	-	GO:0043231//intracellular membrane-bounded organelle	GO:0003676//nucleic acid binding;GO:0046914//transition metal ion binding	GO:0006355//regulation of transcription, DNA-templated
AN10129	30.528	29.992	37.387	14.959	25.149	25.738	8.652	12.857	11.96	277	279	291	119	255	192	67	109	101	VPS28	vacuolar protein sorting associated protein Vps28 [Aspergillus fumigatus var. RP-2014] [Aspergillus fumigatus]	Cellular Processes	Transport and catabolism	ko04144//Endocytosis	K12184	GO:0043231//intracellular membrane-bounded organelle	GO:0005515//protein binding	GO:0006623//protein targeting to vacuole
AN1013	2111.74	1706.1	1585.94	1466.81	1143.92	1375.29	1863.1	1290.02	1345.12	37759	31275	24325	22994	22857	20217	28431	21552	22385	rpl-5	RL5_NEUCR 60S ribosomal protein L5 (CPR4) [Aspergillus nidulans FGSC A4]	Genetic Information Processing	Translation	ko03010//Ribosome	K02932	GO:0015934//large ribosomal subunit	GO:0005198//structural molecule activity;GO:0019843//rRNA binding	GO:0010467//gene expression;GO:0022618//ribonucleoprotein complex assembly
AN10130	4333.33	3839.89	3699.56	3328.16	3405.44	3319.3	3260.2	3166.66	3172.22	43734.9	39731.8	32029	29449	38408	27542	28082	29862	29798	rps-25	40S ribosomal protein S25 [Aspergillus flavus NRRL3357]	Genetic Information Processing	Translation	ko03010//Ribosome	K02975	-	-	-
AN10131	48.873	38.749	38.931	23.456	20.203	29.073	31.154	16.505	20.514	1019.12	828.39	696.37	428.81	470.77	498.41	554.43	321.58	398.14	ura2	TPA: ORF Fragment [Source:UniProtKB/TrEMBL;Acc:P79041] [Aspergillus nidulans FGSC A4]	Metabolism;Metabolism	Global and overview maps;Nucleotide metabolism	ko01100//Metabolic pathways;ko00240//Pyrimidine metabolism	K01465;K01465	GO:0043231//intracellular membrane-bounded organelle	GO:0016810//hydrolase activity, acting on carbon-nitrogen (but not peptide) bonds	GO:0006220//pyrimidine nucleotide metabolic process;GO:0019856//pyrimidine nucleobase biosynthetic process
AN10132	31.813	37.524	50.983	29.312	34.356	32.576	25.576	34.546	32.186	411	497	565	332	496	346	282	417	387	--	max-like protein X [Aspergillus udagawae]	-	-	-	-	-	GO:0005515//protein binding	-
AN10133	14.446	15.08	10.893	8.554	9.324	6.655	2.305	2.961	2.708	470	503	304	244	339	178	64	90	82	--	flavoprotein oxygenase [Aspergillus kawachii IFO 4308]	-	-	-	-	GO:0043231//intracellular membrane-bounded organelle	GO:0003676//nucleic acid binding;GO:0046914//transition metal ion binding	GO:0006355//regulation of transcription, DNA-templated
AN10134	61.382	65.384	58.744	50.06	55.552	62.61	64.939	50.534	68.613	793	866	651	567	802	665	716	610	825	EFM2	glucose-inducible SAM-dependent methyltransferase Rrg1 [Aspergillus niger]	-	-	-	-	GO:0044444//cytoplasmic part	GO:0008276//protein methyltransferase activity	GO:0018022//peptidyl-lysine methylation
AN10135	2.96	5.162	14.431	17.189	16.456	17.457	73.574	36.674	55.515	33	59	138	168	205	160	700	382	576	--	similar to An01g10860 [Aspergillus niger]	-	-	-	-	-	-	-
AN10136	15.988	15.795	20.641	14.692	15.771	19.796	5.558	11.204	9.797	391	396	433	315	431	398	116	256	223	TRK2	low-affinity potassium transport protein [Aspergillus lentulus]	-	-	-	-	-	-	GO:0006812//cation transport;GO:0044763//single-organism cellular process
AN10137	36.805	38.367	41.281	11.893	14.273	19.464	8.407	7.513	8.708	713	762	686	202	309	310	139	136	157	--	TPA: WD40 domain protein (AFU_orthologue; AFUA_1G16540) [Aspergillus nidulans FGSC A4]	-	-	-	-	GO:0044424//intracellular part	-	-
AN10138	20.609	20.973	32.352	21.47	19.641	17.285	3.226	13.059	5.356	277	289	373	253	295	191	37	164	67	--	TPA: possible dual specificity protein phosphatase 3 (AFU_orthologue; AFUA_1G13040) [Aspergillus nidulans FGSC A4]	-	-	-	-	-	GO:0004721//phosphoprotein phosphatase activity	GO:0006796//phosphate-containing compound metabolic process
AN10139	26.5	23.117	71.817	50.481	40.216	42.368	14.885	58.478	37.645	388	347	902	648	658	510	186	800	513	--	Translation machinery-associated protein 64 [Penicillium subrubescens]	-	-	-	-	-	GO:0008135//translation factor activity, RNA binding	GO:0006412//translation
AN1014	14.985	26.113	47.266	28.308	32.696	44.606	14.402	30.887	33.034	445	795	1204	737	1085	1089	365	857	913	abcd1	ABC fatty acid transporter [Aspergillus nomius NRRL 13137]	Cellular Processes;Environmental Information Processing	Transport and catabolism;Membrane transport	ko04146//Peroxisome;ko02010//ABC transporters	K15628;K15628	GO:0031231//intrinsic component of peroxisomal membrane	GO:0005324//long-chain fatty acid transporter activity;GO:0015405//P-P-bond-hydrolysis-driven transmembrane transporter activity;GO:0017111//nucleoside-triphosphatase activity;GO:0032550//purine ribonucleoside binding	GO:0000038//very long-chain fatty acid metabolic process;GO:0001676//long-chain fatty acid metabolic process;GO:0009062//fatty acid catabolic process;GO:0015909//long-chain fatty acid transport
AN1014-uORF	0	0	0	0	0	0	0	0	0	0	0	0	0	0	0	0	0	0	--	-	-	-	-	-	-	-	-
AN10140	45.869	43.562	58.831	71.283	85.436	104.77	69.258	86.699	85.012	2505	2439	2756	3413	5214	4704	3228	4424	4321	GIP3	cell wall biogenesis protein Mhp1 [Aspergillus niger]	-	-	-	-	-	-	-
AN10141	0.351	0.171	0.307	0.25	0.275	0.32	0.154	0.141	0.047	8	4	6	5	7	6	3	3	1	--	hypothetical protein AN0994.2 [Aspergillus nidulans FGSC A4]	-	-	-	-	-	GO:0004721//phosphoprotein phosphatase activity	GO:0006796//phosphate-containing compound metabolic process
AN10142	152.804	160.093	129.867	112.029	130.425	94.625	85.279	80.876	75.407	823	884	600	529	785	419	392	407	378	--	TPA: conserved hypothetical protein [Aspergillus nidulans FGSC A4]	-	-	-	-	-	-	-
AN10144	0	0	0	0	0.507	0.689	0.332	0.91	0.457	0	0	0	0	4	4	2	6	3	--	RNA binding protein [Aspergillus rambellii]	-	-	-	-	-	-	-
AN10145	23.791	22.776	34.526	17.253	19.362	24.83	4.589	10.898	9.257	486	477	605	309	442	417	80	208	176	rhp57	DNA repair protein (Rad57) [Aspergillus bombycis]	Genetic Information Processing	Replication and repair	ko03440//Homologous recombination	K10958	GO:0043229//intracellular organelle	GO:0003676//nucleic acid binding;GO:0032550//purine ribonucleoside binding;GO:0042623//ATPase activity, coupled	GO:0000724//double-strand break repair via homologous recombination;GO:1902589//single-organism organelle organization
AN10146	13.961	14.384	14.514	8.203	8.329	10.659	7.152	5.498	3.766	231	244	206	119	154	145	101	85	58	--	protein sey1, partial [Aspergillus nomius NRRL 13137]	-	-	-	-	-	GO:0016811//hydrolase activity, acting on carbon-nitrogen (but not peptide) bonds, in linear amides	GO:0006569//tryptophan catabolic process
AN10147	0.425	0.414	0.33	0.485	0.254	0.172	8.132	1.971	2.892	6	6	4	6	4	2	98	26	38	pelC	RecName: Full=Probable pectin lyase C; Short=PLC; Flags: Precursor	-	-	-	-	-	GO:0016837//carbon-oxygen lyase activity, acting on polysaccharides	GO:0000272//polysaccharide catabolic process;GO:0045229//external encapsulating structure organization
AN10148	60.859	79.575	100.675	42.855	47.394	70.171	25.047	27.669	43.719	1210	1622	1717	747	1053	1147	425	514	809	CHORDC1	TPA: ChpADiploid state maintenance protein chpA ; [Source:UniProtKB/TrEMBL;Acc:Q69BT6] [Aspergillus nidulans FGSC A4]	-	-	-	-	-	GO:0016740//transferase activity	-
AN10149	42.745	61.889	60.119	44.402	45.252	37.602	179.489	86.186	98.055	896	1330	1081	816	1060	648	3211	1688	1913	--	similar to An08g03630 [Aspergillus niger]	-	-	-	-	GO:0031224//intrinsic component of membrane	GO:0015075//ion transmembrane transporter activity	GO:0006812//cation transport;GO:0044763//single-organism cellular process
AN1015	15.52	18.923	87.241	33.192	34.863	60.447	15.102	31.941	57.564	584	730	2816	1095	1466	1870	485	1123	2016	GPH1	glycogen phosphorylase GlpV/Gph1 [Aspergillus fumigatus Af293]	Metabolism;Metabolism;Metabolism	Global and overview maps;Global and overview maps;Carbohydrate metabolism	ko01100//Metabolic pathways;ko01110//Biosynthesis of secondary metabolites;ko00500//Starch and sucrose metabolism	K00688;K00688;K00688	GO:0044424//intracellular part	GO:0004645//phosphorylase activity;GO:0043168//anion binding	GO:0005977//glycogen metabolic process
AN10150	259.019	331.37	296.971	133.695	156.651	188.589	188.291	178.363	190.549	5087	6672	5003	2302	3438	3045	3156	3273	3483	ARB_02797	glycoside hydrolase family 17 protein [Aspergillus carbonarius ITEM 5010]	Metabolism	Carbohydrate metabolism	ko00500//Starch and sucrose metabolism	K01210	-	GO:0016740//transferase activity;GO:0016798//hydrolase activity, acting on glycosyl bonds	GO:0044238//primary metabolic process
AN10151	2.079	3.622	1.962	1.807	3.323	1.084	2.088	2.491	0.958	42	75	34	32	75	18	36	47	18	-	-	-	-	-	-	-	-	-
AN10152	0.687	1.508	0.467	0.326	0.973	0.418	0.604	1.287	0.738	12	27	7	5	19	6	9	21	12	vrtL	uncharacterized transporter C1529.01 [Aspergillus udagawae]	-	-	-	-	GO:0031224//intrinsic component of membrane;GO:0043231//intracellular membrane-bounded organelle	GO:0003676//nucleic acid binding;GO:0004672//protein kinase activity;GO:0032550//purine ribonucleoside binding;GO:0046914//transition metal ion binding	GO:0006464//cellular protein modification process;GO:0034645//cellular macromolecule biosynthetic process;GO:0044763//single-organism cellular process
AN10153	31.557	35.717	43.077	30.651	31.795	36.044	15.388	29.767	27.907	1509	1751	1767	1285	1699	1417	628	1330	1242	wis4	TPA: MAP kinase kinase kinase (Eurofung) [Aspergillus nidulans FGSC A4]	Environmental Information Processing	Signal transduction	ko04011//MAPK signaling pathway - yeast	K11230	GO:0031224//intrinsic component of membrane;GO:0043231//intracellular membrane-bounded organelle	GO:0003676//nucleic acid binding;GO:0004672//protein kinase activity;GO:0032550//purine ribonucleoside binding;GO:0046914//transition metal ion binding	GO:0000186//activation of MAPKK activity;GO:0034645//cellular macromolecule biosynthetic process
AN10154	1.201	1.025	1.05	0.514	1.075	0.183	0.352	0.482	0.645	8	7	6	3	8	1	2	3	4	--	TPA: conserved hypothetical protein [Aspergillus nidulans FGSC A4]	-	-	-	-	-	GO:0003824//catalytic activity	GO:0044238//primary metabolic process
AN10155	40.36	43.947	46.103	21.679	23.916	32.179	6.665	13.771	12.66	894	998	876	421	592	586	126	285	261	MTP3	TPA: cation diffusion facilitator 1 (AFU_orthologue; AFUA_1G14440) [Aspergillus nidulans FGSC A4]	-	-	-	-	GO:0031224//intrinsic component of membrane	GO:0015075//ion transmembrane transporter activity	GO:0006812//cation transport;GO:0044763//single-organism cellular process
AN10156	170.673	189.161	148.65	81.705	74.865	95.157	90.793	53.028	70.046	3207	3644	2396	1346	1572	1470	1456	931	1225	Etnk1	ethanolamine kinase [Aspergillus rambellii]	Metabolism;Metabolism	Global and overview maps;Lipid metabolism	ko01100//Metabolic pathways;ko00564//Glycerophospholipid metabolism	K00894;K00894	-	GO:0016772//transferase activity, transferring phosphorus-containing groups	GO:0006796//phosphate-containing compound metabolic process
AN10157	56.428	73.145	69.989	21.236	28.862	34.422	8.001	14.286	15.265	985	1309	1048	325	563	494	119.19	233	248	--	similar to An08g04270 [Aspergillus kawachii IFO 4308]	-	-	-	-	-	GO:0097159//organic cyclic compound binding	-
AN10158	40.921	46.797	43.635	26.091	33.828	33.966	28.542	26.071	33.833	551	646	504	308	509	376	328	328	424	lcsJ	Thioesterase-like superfamily protein [Aspergillus parasiticus SU-1]	-	-	-	-	-	-	GO:0006569//tryptophan catabolic process
AN10159	245.613	194.924	178.863	160.258	169.157	156.722	169.594	120.208	155.742	1159	943	724	663	892	608	683	530	684	--	Pc13g12840 [Penicillium rubens Wisconsin 54-1255]	-	-	-	-	-	-	-
AN1016	64.434	72.589	113.934	83.032	81.296	85.254	72.79	88.017	92.642	1310	1513	1987	1480	1847	1425	1263	1672	1753	gna-3	G protein alpha subunit [Aspergillus nidulans]	Cellular Processes	Cell growth and death	ko04113//Meiosis - yeast	K04630	GO:0005816//spindle pole body;GO:0016020//membrane;GO:0043231//intracellular membrane-bounded organelle;GO:0044444//cytoplasmic part	GO:0005102//receptor binding;GO:0017076//purine nucleotide binding;GO:0017111//nucleoside-triphosphatase activity;GO:0032403//protein complex binding;GO:0032550//purine ribonucleoside binding;GO:0060089//molecular transducer activity	GO:0000430//regulation of transcription from RNA polymerase II promoter by glucose;GO:0005991//trehalose metabolic process;GO:0007189//adenylate cyclase-activating G-protein coupled receptor signaling pathway;GO:0007569//cell aging;GO:0009732//detection of hexose stimulus;GO:0009757//hexose mediated signaling;GO:0010389//regulation of G2/M transition of mitotic cell cycle;GO:0016049//cell growth;…
AN10160	1.285	1.621	6.166	1.982	1.893	2.206	2.036	2.183	2.436	17	22	70	23	28	24	23	27	30	--	DNA repair protein rhp57 [Aspergillus udagawae]	Genetic Information Processing	Replication and repair	ko03440//Homologous recombination	K10958	GO:0043229//intracellular organelle	GO:0003676//nucleic acid binding;GO:0032550//purine ribonucleoside binding;GO:0042623//ATPase activity, coupled	GO:0000724//double-strand break repair via homologous recombination;GO:1902589//single-organism organelle organization
AN10161	140.104	135.097	121.097	89.811	77.518	92.627	112.907	77.546	119.951	1137	1124	843	639	703	618	782	588	906	--	TPA: 37S ribosomal protein Mrp17 (AFU_orthologue; AFUA_1G12065) [Aspergillus nidulans FGSC A4]	Genetic Information Processing	Translation	ko03010//Ribosome	K02990	GO:0000314//organellar small ribosomal subunit;GO:0043231//intracellular membrane-bounded organelle	GO:0003723//RNA binding;GO:0005198//structural molecule activity	GO:0010467//gene expression
AN10163	461.686	492.903	431.997	352.958	399.121	375.296	247.36	305.841	269.838	4094	4481	3286	2744	3955	2736	1872	2534	2227	--	NADH-ubiquinone oxidoreductase subunit [Aspergillus bombycis]	-	-	-	-	-	-	-
AN10164	139.551	138.364	125.893	47.071	52.483	68.213	12.743	24.351	25.199	4183	4252	3237	1237	1758	1681	326	682	703	UBP1C	TPA: nuclear and cytoplasmic polyadenylated RNA-binding protein pub1 (AFU_orthologue; AFUA_1G12000) [Aspergillus nidulans FGSC A4]	-	-	-	-	GO:0036464//cytoplasmic ribonucleoprotein granule;GO:0043231//intracellular membrane-bounded organelle	GO:0008187//poly-pyrimidine tract binding;GO:0044822//poly(A) RNA binding	GO:0000956//nuclear-transcribed mRNA catabolic process;GO:0022618//ribonucleoprotein complex assembly;GO:0043487//regulation of RNA stability
AN10165	1.259	2.864	1.956	4.307	3.942	2.424	7.128	7.521	4.733	12	28	16	36	42	19	58	67	42	--	TPA: conserved histidine-rich protein (AFU_orthologue; AFUA_1G11910) [Aspergillus nidulans FGSC A4]	-	-	-	-	-	-	-
AN10166	32.783	62.166	63.469	198.509	190.928	87.097	352.201	322.106	181.174	787	1530	1307	4178	5122	1719	7216	7225	4048	YPQ2	TPA: PQ loop repeat protein (AFU_orthologue; AFUA_1G11900) [Aspergillus nidulans FGSC A4]	-	-	-	-	-	-	-
AN10167	10.06	11.891	13.798	7.931	6.699	7.054	1.872	3.135	3.02	340	412	400	235	253	196	54	99	95	At5g07800	flavin-containing monooxygenase FMO GS-OX-like 8 [Aspergillus lentulus]	-	-	-	-	-	-	-
AN10168	38.07	48.982	84.1	59.559	64.092	79.1	134.604	108.6	166.561	514	678	974	705	967	878	1551	1370	2093	--	pumilio homology domain family member 6 [Aspergillus lentulus]	-	-	-	-	-	-	-
AN10169	54.865	64.526	61.803	18.784	17.801	24.421	19.839	13.863	16.204	593	715	573	178	215	217	183	140	163	lxrA	TPA: 3-oxoacyl-(acyl-carrier-protein) reductase (AFU_orthologue; AFUA_1G10100) [Aspergillus nidulans FGSC A4]	-	-	-	-	-	GO:0003824//catalytic activity	GO:0044710//single-organism metabolic process
AN1017	183.083	195.101	397.43	458.677	390.073	395.81	805.251	624.311	799.238	3589	3921	6683	7883	8545	6379	13472	11435	14582	hog1	stress-activated kinase [Aspergillus nidulans]	Environmental Information Processing;Cellular Processes	Signal transduction;Transport and catabolism	ko04011//MAPK signaling pathway - yeast;ko04139//Mitophagy - yeast	K04441;K04441	GO:0043231//intracellular membrane-bounded organelle	GO:0004702//receptor signaling protein serine/threonine kinase activity;GO:0032550//purine ribonucleoside binding	GO:0006464//cellular protein modification process;GO:0006970//response to osmotic stress;GO:0006979//response to oxidative stress;GO:0007165//signal transduction;GO:0009408//response to heat;GO:0042493//response to drug
AN10170	549.338	528.383	452.388	268.839	295.077	355.435	297.292	203.92	233.46	8563	8444	6049	3674	5140	4555	3955	2970	3387	SPAC27E2.03c	TPA: GTP-binding protein YchF (AFU_orthologue; AFUA_1G09800) [Aspergillus nidulans FGSC A4]	-	-	-	-	GO:0043231//intracellular membrane-bounded organelle;GO:0044444//cytoplasmic part	GO:0003676//nucleic acid binding;GO:0017111//nucleoside-triphosphatase activity;GO:0032550//purine ribonucleoside binding;GO:0043021//ribonucleoprotein complex binding	GO:0010389//regulation of G2/M transition of mitotic cell cycle
AN10171	32.398	50.091	69.474	35.596	36.366	40.665	5.14	13.782	12.49	1034	1639	1902	996	1297	1067	140	411	371	npr3	TPA: Protein rmd11 Precursor [Source:UniProtKB/Swiss-Prot;Acc:Q5BDU1] [Aspergillus nidulans FGSC A4]	-	-	-	-	GO:0000306//extrinsic component of vacuolar membrane;GO:0035859//Seh1-associated complex	-	GO:0000045//autophagosome assembly;GO:0000280//nuclear division;GO:0016049//cell growth;GO:0032006//regulation of TOR signaling
AN10172	378.403	425.511	406.748	267.511	286.928	272.955	160.217	179.438	181.308	5568	6419	5134	3451	4718	3302	2012	2467	2483	ODC2	2-oxodicarboxylate carrier 2 [Aspergillus niger CBS 513.88]	-	-	-	-	GO:0031224//intrinsic component of membrane	-	GO:0051234//establishment of localization;GO:0055086//nucleobase-containing small molecule metabolic process
AN10173	121.409	82.907	92.258	16.525	23.543	79.065	32.636	15.055	35.881	3461	2423	2256	413	750	1853	794	401	952	PUM3	pumilio homology domain family member 6 [Aspergillus lentulus]	-	-	-	-	GO:0043231//intracellular membrane-bounded organelle;GO:0044391//ribosomal subunit	GO:0003729//mRNA binding;GO:0030371//translation repressor activity	GO:0006417//regulation of translation;GO:0022613//ribonucleoprotein complex biogenesis
[truncated: 10,112 more rows]

## Sheet: sheet 2
Sheet 2. GO enrichment analysis of molecular function terms for genes differentially expressed between 0 mM and 0.5 mM H₂O₂ (0mM_vs_0.5mM).
[truncated: 442 more rows]

[truncated: 3 more sheets: sheet3, sheet4, sheet 5]
